# Supplementary material for: Unraveling Melanin Biosynthesis and Signaling Networks in Cryptococcus neoformans
Source: mBio. 2019 Oct 1;10(5):e02267-19. doi: 10.1128/mBio.02267-19 (PMC6775464; doi:10.1128/mBio.02267-19)
Supplement: DATA SET S1 [file mBio.02267-19-sd001.xlsx]

## Sheet: Info
	Data Set S1. RNA-seq fold-change scores of FPKM (P>0.05)
	Title: Unravelling the novel melanin biosynthesis-signalling networks in Cryptococcus neoformans
	Authors: Dongpil Lee, Eun-Ha Jang, Minjae Lee, Sun-Woo Kim, Yeonseon Lee, Kyung-Tae Lee, and Yong-Sun Bahn
	Statistical analysis of gene expression level
	The transcript-level relative transcript abundances were measured in FPKM (Fragments Per Kilobase of exon per Million fragments mapped) using Cufflinks. Gene-level relative abundances were calculated as the sum of FPKMs of transcripts in the gene. We performed the statistical analysis to find differentially expressed genes (DEG). To facilitate log2 transformation, 1 was added to each FPKM value o…
	Abbreviation
	NS: nutrient-starved condition (YNB without glucose)
	NR: nutrient-rich condition (YPD)
	RAW data deposited on Gene Expression Omnibus (GEO) database
	accession number: GSE131891

## Sheet: FPKM_FC
Gene_ID	Description	WT_NS/ WT_NR.fc	bzp4_NS/ bzp4_NR.fc	hob1_NS/ hob1_NR.fc	mbs1_NS/ mbs1_NR.fc	usv101_NS/ usv101_NR.fc	bzp4_NR/ WT_NR.fc	hob1_NR/ WT_NR.fc	mbs1_NR/ WT_NR.fc	usv101_NR/ WT_NR.fc
CNAG_00001	hypothetical protein (830 nt)	2.47465	4.29973
CNAG_00003	drug transporter (2397 nt)	4.06909	3.57664	3.48399	3.76601	3.96012
CNAG_00004	hypothetical protein (3453 nt)	3.04054	3.25255	3.12197	2.73858	3.26279
CNAG_00005	TPR repeat-containing protein (2410 nt)	2.95752	2.96794	2.37998	2.45369	3.10665
CNAG_00007	methionine-tRNA ligase (2290 nt)	-2.33703	-2.30974	-3.53923	-3.08254	-3.12326		2.02176
CNAG_00011	hypothetical protein (2039 nt)	9.58742	10.6719	15.741	11.4368	9.9439
CNAG_00012	hypothetical protein (1660 nt)		2.0169
CNAG_00014	hypothetical protein (2930 nt)	2.13332	2.03377			2.14433		2.04657
CNAG_00015	hypothetical protein (1352 nt)	5.29159	5.82699	7.01697	7.72192	21.4139		2.2876
CNAG_00019	mitochondrial import inner membrane translocase subunit TIM9 (761 nt)		-2.11074	-2.89939	-3.1575	-3.10456		2.0395
CNAG_00021	S-adenosylmethionine decarboxylase proenzyme (2054 nt)	-4.01232	-4.32467	-6.46567	-7.15956	-6.9323
CNAG_00022	cytochrome c heme-lyase (1247 nt)			-2.21518	-2.38052	-2.65042		2.20314
CNAG_00023	hypothetical protein (1712 nt)	2.29961	2.35652			2.03724
CNAG_00024	hypothetical protein (4213 nt)	-3.0367	-3.35538	-2.21425	-3.37993	-2.53176
CNAG_00026	kynurenine aminotransferase (2110 nt)	-8.40452	-8.85254	-8.77462	-17.1968	-9.10285
CNAG_00028	high-affinity nicotinic acid transporter (2466 nt)	3.81294	3.73683	4.39175	4.51811	4.13168
CNAG_00030	D-3-phosphoglycerate dehydrogenase (1424 nt)		-2.25305		-3.28477
CNAG_00031	hypothetical protein (3712 nt)					2.3892
CNAG_00032	2,4-dihydroxyhept-2-ene-1,7-dioic acid aldolase (2590 nt)	3.87237	3.82151	3.211	2.8747	4.57257		2.79708
CNAG_00033	hypothetical protein (534 nt)	4.38149						4.92177	3.42364
CNAG_00034	large subunit ribosomal protein L9e (1637 nt)	-16.0168	-17.1899	-27.8666	-21.2689	-25.1192		2.43121
CNAG_00035	hypothetical protein (4953 nt)			3.15228
CNAG_00036	Sec14 cytosolic factor (1571 nt)		3.71231	11.148	6.42096	6.36605
CNAG_00038	alcohol dehydrogenase (2539 nt)							2.14771
CNAG_00040	cytochrome P450, family 51 (sterol 14-demethylase) (2471 nt)	-4.71039	-4.87475	-8.36174	-7.78592	-6.34716		2.19717
CNAG_00045	hypothetical protein (1578 nt)	5.11115	5.28386	5.59472	6.14902	4.80125
CNAG_00047	pyruvate dehydrogenase kinase (2436 nt)	15.4383	17.8331	14.912	23.9514	17.4883
CNAG_00048	sugar transporter (2576 nt)	3.0373	2.95985	4.52069	2.51918	4.82551
CNAG_00049	hypothetical protein (2271 nt)			2.57493	2.06372	3.57608
CNAG_00050	hypothetical protein (1447 nt)	-4.92645	-4.36539	-3.7677	-5.21515	-4.08784		2.18797
CNAG_00052	hypothetical protein (721 nt)		4.04218	64.9524	11.7267	12.2817			-2.22492
CNAG_00053	hypothetical protein (1036 nt)					2.93751
CNAG_00054	hypothetical protein (1272 nt)	5.72927	7.5954	26.085	15.3542	18.3301
CNAG_00058	T-complex protein 1 subunit epsilon (2811 nt)	-5.44904	-5.3732	-7.64583	-7.26291	-6.87534
CNAG_00059	hypothetical protein (1055 nt)					-3.05379
CNAG_00060	chaperone regulator (1708 nt)	-2.06073	-2.12408
CNAG_00062	26S proteasome regulatory subunit N3 (2135 nt)	-2.11407		-2.07506
CNAG_00063	histone H3 (1497 nt)	-3.6567	-3.1433	-4.35849		-3.98669			2.49715
CNAG_00065	ran-binding protein 1 (1977 nt)	-2.16135	-2.10004	-2.95918	-2.76233	-2.89633
CNAG_00067	protein translocase SEC61 complex gamma subunit (2419 nt)							2.00798
CNAG_00075	hypothetical protein (1024 nt)	-3.82308	-3.86268
CNAG_00076	A/G-specific adenine glycosylase (2519 nt)	-5.96277	-5.28831	-4.10335		-4.86919			2.08984
CNAG_00077	solute carrier family 26 (sodium-independent sulfate anion transporter), member 11 (3166 nt)	-14.1079	-15.6727	-5.844	-13.3407	-7.44325
CNAG_00079	hypothetical protein (1501 nt)	10.0307	8.74334	10.612	9.24452	3.02936
CNAG_00084	glutamine-tRNA ligase (4479 nt)	-3.36712	-3.50031	-3.54423	-4.64007	-3.65173
CNAG_00085	histone chaperone ASF1 (1132 nt)	-2.76091	-2.49561			-2.80831		2.08656	2.68921
CNAG_00086	N2,N2-dimethylguanosine tRNA methyltransferase (2407 nt)	-11.8643	-12.4926	-23.7475	-17.2483	-20.8599
CNAG_00089	exosome complex component RRP4 (1495 nt)			-2.02265	-2.57936	-2.12177
CNAG_00090	hypothetical protein (2191 nt)							2.0577
CNAG_00091	hypothetical protein (2256 nt)		9.90504	135.387	35.3738	38.1096
CNAG_00093	hypothetical protein (3062 nt)				2.17075	2.66501
CNAG_00094	NAD-dependent epimerase/dehydratase (5520 nt)	20.6706	19.4778	20.1775	23.154	21.6219
CNAG_00095	hypothetical protein (3945 nt)				-2.05119
CNAG_00096	hypothetical protein (2935 nt)	3.1408	3.18989	3.9656	4.65733	4.74772
CNAG_00097	MFS transporter, SP family, solute carrier family 2 (myo-inositol transporter), member 13 (2891 nt)	2.60796	2.34992		2.00833
CNAG_00098	palmitoyl-protein thioesterase (3121 nt)		2.36954	2.84772	2.53996	2.60542
CNAG_00099	minichromosome maintenance protein 3 (3112 nt)	-11.4163	-10.9367	-10.8329	-3.19137	-12.8296		2.33592	3.5565
CNAG_00100	stress-induced-phosphoprotein 1 (2235 nt)	-3.60805	-3.57601	-6.86305	-4.1203	-4.41867		2.42783
CNAG_00101	hypothetical protein (1283 nt)		-2.16021		-2.25908	-2.41604
CNAG_00104	elongation factor 3 (4024 nt)	-5.47734	-5.90708	-5.17406	-10.4709	-5.71313
CNAG_00106	two-component system sensor molecule (5047 nt)	-4.62491	-4.7635	-2.82917	-6.10586	-3.62885
CNAG_00107	hypothetical protein (2062 nt)	-2.30146	-2.16086
CNAG_00108	RuvB-like helicase 1 (1793 nt)	-2.21106	-2.34968	-2.56705	-2.2999	-3.01862		2.00455
CNAG_00109	large subunit ribosomal protein L34 (1366 nt)			-2.5226		-2.79262		2.21837
CNAG_00110	hypothetical protein (2426 nt)	-16.7094	-15.7739	-4.66768	-2.7341	-8.50764
CNAG_00115	chlorophyll synthesis pathway protein BchC (1647 nt)	-3.64887	-3.04557		-2.28402
CNAG_00116	small subunit ribosomal protein S3 (1806 nt)	-11.7041	-12.8069	-17.7068	-18.9838	-22.6513
CNAG_00117	delta14-sterol reductase (2496 nt)			-2.14519		-2.1389
CNAG_00118	hypothetical protein (1203 nt)			-2.2597	-2.20375
CNAG_00121	glycerol-3-phosphate dehydrogenase (NAD( )) (2181 nt)		2.05252	2.42992	2.22864	2.44589
CNAG_00122	alpha-amylase (3331 nt)	-2.3245	-2.57838		2.77336
CNAG_00123	hypothetical protein (1442 nt)	3.24903	3.3802	8.01167	3.4526	6.24233
CNAG_00124	hypothetical protein (2484 nt)				-2.65485
CNAG_00125	hypothetical protein (4136 nt)	-2.43628	-2.62545			-2.06919
CNAG_00127	hypothetical protein (2723 nt)				5.5283			2.17816
CNAG_00128	hypothetical protein (4324 nt)	-2.11592	-2.19868	-3.00514		-2.83246			2.01631
CNAG_00129	hypothetical protein (2156 nt)							2.45487
CNAG_00130	CAMK/CAMK1/CAMK1-RCK protein kinase (5142 nt)					2.0918
CNAG_00131	alcohol dehydrogenase (2070 nt)	11.1981	9.37731	14.0904	21.1849	12.8524
CNAG_00132	hypothetical protein (3870 nt)	4.2206	3.3008	3.51073	4.9106	3.86514
CNAG_00133	hypothetical protein (1786 nt)	-2.74893	-2.54198			-3.52269
CNAG_00135	cyclophilin (646 nt)		-2.03354	-2.081	-2.18721	-2.39746
CNAG_00138	ubiquinone biosynthesis methyltransferase (1424 nt)	-2.20055	-2.34522	-2.93878	-3.22284	-2.70626
CNAG_00139	hypothetical protein (1846 nt)		4.19819	8.97448	3.75854	4.26969
CNAG_00140	U1 small nuclear ribonucleoprotein 70kDa (2863 nt)					-2.09175
CNAG_00141	monooxygenase (1662 nt)	8.21287	7.98742	2.83415	4.25882	5.05537		2.01903
CNAG_00142	hypothetical protein (3025 nt)		-4.01303	-11.1365	-11.1882	-8.53347
CNAG_00143	phosphoribosylaminoimidazolesuccinocarboxamide synthase (2487 nt)	-5.01157	-6.33446	-5.66759	-11.4111	-7.36932
CNAG_00145	actin-2 (1596 nt)	-2.90188	-2.92079	-4.65327		-4.85674
CNAG_00149	NADH dehydrogenase (ubiquinone) 1 alpha subcomplex 4 (931 nt)		-3.77468	-6.39364	-4.9224	-4.53505
CNAG_00150	peptidase (3784 nt)	-3.23129	-2.46786	-2.7258	-2.46977
CNAG_00151	transcription elongation regulator 1 (2961 nt)	-2.79687	-3.04487	-3.47954	-3.43499	-3.48307		2.05304
CNAG_00153	hypothetical protein (2131 nt)	-2.07788			-2.05989	-2.38835
CNAG_00154	oxidoreductase (2158 nt)			2.33572
CNAG_00158	glycosyltransferase (2545 nt)							2.50833
CNAG_00159	hypothetical protein (574 nt)							2.05238
CNAG_00160	hypothetical protein (1420 nt)	4.21805	4.20133		2.58674	3.4746
CNAG_00161	auxin-induced protein (1688 nt)	3.81347	3.38432	2.52808	3.16736	2.36458
CNAG_00163	general transcription factor 3C polypeptide 4 (4025 nt)	2.41084	2.58778
CNAG_00164	hypothetical protein (2102 nt)	25.5538	19.8811	3.74205	13.7167
CNAG_00165	methylthioadenosine phosphorylase (1427 nt)	-14.7868	-14.5251	-15.8022	-12.5211	-18.2637		2.1408
CNAG_00166	ATP-dependent RNA helicase DBP8 (2238 nt)	-4.46684	-7.60753	-7.98729	-9.63493	-5.64616
CNAG_00171	peroxin-2 (1798 nt)	4.05996	4.03866	3.75534	5.03286	4.15012		2.15198
CNAG_00172	kinesin (3884 nt)	-5.0246	-5.74105	-3.8579	-2.17078	-4.45906
CNAG_00173	hypothetical protein (1464 nt)	2.66839	3.04472	2.88888	3.17029	2.96225
CNAG_00177	hypothetical protein (2258 nt)	2.87602	3.66915		12.0995	2.3139
CNAG_00178	DNA repair protein REV1 (4708 nt)							2.49164
CNAG_00181	macrophage erythroblast attacher isoform 1 (2267 nt)	3.73156	3.91476	4.05634	4.20003	3.59271
CNAG_00182	retrograde transporter (1595 nt)							2.06746
CNAG_00183	alternative cyclin Pcl12 (2666 nt)			2.55909	2.25782
CNAG_00185	hypothetical protein (1510 nt)			2.55304		2.16074
CNAG_00186	mitotic spindle organizing protein 1 (662 nt)	3.57693	2.99294	2.46693	2.70278	3.14817
CNAG_00188	endoplasmic reticulum protein (1136 nt)							2.04937
CNAG_00189	hypothetical protein (1621 nt)							2.25713
CNAG_00190	hypothetical protein (2319 nt)	3.19647	3.39337	4.03598	3.80288	3.40582
CNAG_00191	etoposide-induced protein (2121 nt)	-3.65795	-3.9406	-4.30195		-2.78465
CNAG_00194	hypothetical protein (1408 nt)	2.46202	2.81298	4.04448	2.44322	3.22062
CNAG_00195	exosome complex protein LRP1 (1033 nt)			-2.48231		-2.36938		2.42124
CNAG_00229	hypothetical protein (3711 nt)			2.69585		3.02911
CNAG_00231	hypothetical protein (1817 nt)				-2.07207
CNAG_00232	large subunit ribosomal protein L30e (993 nt)	-10.4471	-10.1844	-16.5501	-15.4237	-22.4127
CNAG_00233	chaperone protein (813 nt)			-2.12623				2.9505
CNAG_00234	tRNA-dihydrouridine synthase 4 (1521 nt)				-2.2353
CNAG_00235	amt family ammonium transporter (4161 nt)			2.14913		2.05949
CNAG_00236	8-amino-7-oxononanoate synthase (1842 nt)	-2.96947	-2.75791	-2.79477	-5.9909			2.26964
CNAG_00237	3-isopropylmalate dehydratase, large subunit (2781 nt)				-2.1432
CNAG_00238	isoleucine-tRNA ligase (3959 nt)	-4.35231	-4.97928	-5.05481	-6.32349	-5.05489		2.02555
CNAG_00239	hypothetical protein (2857 nt)			2.90334		2.1788
CNAG_00241	protein AIR1/2 (3059 nt)	-2.03091	-2.67461	-2.46218	-2.19468	-2.00899
CNAG_00247	alpha-aminoadipic semialdehyde synthase (3734 nt)	22.4144	18.427	42.2606	22.1052	7.73025		-2.63356
CNAG_00248	ESCRT-II complex subunit VPS36 (4387 nt)	13.2071	12.4324	12.1876	13.3018	6.29121
CNAG_00250	hypothetical protein (2228 nt)	-6.82967	-6.27484	-3.64566	-3.48234	-5.32266
CNAG_00251	hypothetical protein (1412 nt)	20.9757	16.2256	25.0079	33.0948	25.6825
CNAG_00252	transcription elongation factor B, polypeptide 1 (1457 nt)	3.76116	3.5371	3.19306	5.60481	4.35839		2.03416
CNAG_00254	NADH dehydrogenase (1791 nt)				2.03587	2.63859
CNAG_00256	aspartate-semialdehyde dehydrogenase (1367 nt)	-4.43406	-4.6557	-3.77631	-5.80483	-4.29678
CNAG_00258	hypothetical protein (4218 nt)	-2.78807	-3.27286	-2.56816		-3.91283
CNAG_00259	bud site selection protein (1347 nt)	-9.76366	-9.76139	-9.66194	-12.9974	-21.9395
CNAG_00260	transformer-2 protein (2176 nt)	-2.17255	-2.16132	-3.37897	-4.49487	-4.23694
CNAG_00261	hypothetical protein (2198 nt)	-13.5191	-11.7328	-4.38085		-9.22052
CNAG_00262	hypothetical protein (1230 nt)				-2.31229
CNAG_00263	serine/threonine/tyrosine-interacting protein (1826 nt)							2.07997
CNAG_00264	nuclease I (2176 nt)	3.50907	3.55534	7.95833	5.53232	5.61384
CNAG_00265	isopentenyl-diphosphate delta-isomerase (1364 nt)	-4.25189	-4.72254	-4.63672	-7.1565	-6.36247
CNAG_00267	hypothetical protein (2175 nt)			2.04799		2.32591
CNAG_00268	acetolactate synthase, mitochondrial (2707 nt)	-9.47446	-11.5791	-6.17598	-30.5842	-12.5674
CNAG_00269	sorbitol dehydrogenase (2168 nt)	51.8218	63.1674	46.0164	103.929	4.82708		6.96807		6.57581
CNAG_00270	mitochondrial protein (910 nt)							2.1813
CNAG_00271	INO80 complex subunit C (1579 nt)							2.51757
CNAG_00273	hypothetical protein (1257 nt)				-2.28243			2.13862
CNAG_00275	hypothetical protein (2504 nt)					-2.34846
CNAG_00276	hypothetical protein (1842 nt)	3.06707	2.94798		2.53726
CNAG_00277	hypothetical protein (1234 nt)	2.43778	2.346		2.38665	2.1467
CNAG_00280	complement component 1 Q subcomponent-binding protein, mitochondrial (1319 nt)			-2.03089	-2.25125			2.39731
CNAG_00283	hypothetical protein (1901 nt)	5.70354	4.92558	6.0736	4.9314	3.71857
CNAG_00284	efflux protein EncT (2591 nt)	10.0924	8.61096	4.77993	8.8082	7.02057
CNAG_00285	hypothetical protein (5385 nt)			2.30687
CNAG_00286	hypothetical protein (2356 nt)	-2.07016	-2.03816		-2.53864	-2.42669
CNAG_00287	cytoplasmic protein (1738 nt)	-2.79575	-2.79335	-3.3425	-2.94742	-2.7082		2.27052
CNAG_00289	hypothetical protein (1276 nt)							2.12418
CNAG_00290	aminopeptidase (2011 nt)	2.2314	2.14363	2.02843	2.37146	2.07447		2.02301
CNAG_00291	hypothetical protein (2018 nt)							2.06438
CNAG_00292	zinc finger protein (2168 nt)	-7.07645	-8.60258	-4.98209	-7.50252	-6.5005
CNAG_00295	hypothetical protein (1032 nt)	3.88082	4.89291	2.25151		3.16112
CNAG_00299	DNA repair protein RAD5 (4708 nt)	-4.45631	-4.52356	-4.62883		-4.47621
CNAG_00301	hypothetical protein (1552 nt)	3.23313	2.50731	14.5129	6.88501	4.63404
CNAG_00302	hypothetical protein (2108 nt)	4.81594	4.63479	5.10438	5.55355	4.05745			-2.11339
CNAG_00303	high-affinity nicotinic acid transporter (2926 nt)	5.65206	4.24375	10.0614	5.43838	7.99992
CNAG_00304	hypothetical protein (1154 nt)	-2.4501	-2.89535	-5.54844	-4.01246	-2.87699		2.16579
CNAG_00305	chaperone activator (1779 nt)	-2.90842	-2.84764	-4.35971	-3.73075	-3.56051		2.33467
CNAG_00306	hypothetical protein (1434 nt)	2.11968		2.61289	2.2459	4.72067
CNAG_00307	hypothetical protein (634 nt)							2.131
CNAG_00309	membrane protein (4013 nt)	4.31415	4.15781	3.05171	4.56528	3.86087
CNAG_00311	3-hydroxyisobutyryl-CoA hydrolase (2470 nt)	2.55095	2.4632		2.74875	2.09032		2.08956
CNAG_00314	hypothetical protein (2537 nt)		2.05288	2.30257	4.16708	2.71136
CNAG_00315	HHE domain-containing protein (1192 nt)	10.5703	11.462	113.473	117.312	30.8315			-11.7191
CNAG_00316	RdgB/HAM1 family non-canonical purine NTP pyrophosphatase (1376 nt)	-2.40293	-2.54558	-3.0382	-2.81047	-3.12822		2.2581
CNAG_00318	arp2/3 complex 16 kda subunit (932 nt)			2.24529	2.00011
CNAG_00320	anaphase-promoting complex subunit 3 (2735 nt)	-2.40996	-2.05745		-3.27215	-2.72232
CNAG_00322	hypothetical protein (1534 nt)					2.06739
CNAG_00326	hypothetical protein (2347 nt)	-2.05439	-2.10895	-2.07142	-2.6541
CNAG_00327	DASH complex subunit DAD2 (959 nt)	-3.49648	-3.96826	-2.30016		-3.12946		2.01492	2.03982
CNAG_00331	anon-23da protein (2278 nt)	3.09004	2.75254	4.0035	2.18524
CNAG_00332	hypothetical protein (4673 nt)	13.6502	12.5199	5.81147	16.2712	8.25089		2.31726
CNAG_00333	hypothetical protein (1688 nt)					-2.10637
CNAG_00334	hsp75-like protein (2882 nt)	-9.03198	-8.84688	-12.7336	-16.0898	-13.8558
CNAG_00336	hypothetical protein (2302 nt)	2.31947	2.15087	2.4535	2.30551
CNAG_00343	hypothetical protein (1765 nt)	-2.09601				-2.25496
CNAG_00344	hypothetical protein (3559 nt)	-2.78408	-2.87904			-2.18584
CNAG_00345	porphobilinogen synthase (1584 nt)			-2.48616	-2.61985	-2.27884		2.09195
CNAG_00346	hypothetical protein (920 nt)			2.53737	2.08128	2.30819
CNAG_00347	DEAH box polypeptide 36 (7280 nt)	-3.35062	-3.273	-2.19755	-4.26185	-2.70989
CNAG_00348	hypothetical protein (1893 nt)	3.70885	4.17917	8.15559	5.44404	8.77523
CNAG_00349	hypothetical protein (1645 nt)	-2.10351			-2.16175
CNAG_00351	hypothetical protein (939 nt)			-2.13997				2.2309
CNAG_00354	vacuolar protein 8 (2752 nt)	2.12441	2.11461	2.24108	2.10316
CNAG_00358	tRNA dimethylallyltransferase (3094 nt)	-2.02678	-2.53344	-2.73936	-3.35222	-3.16116		2.16059
CNAG_00360	nuclear protein SNF4 (2362 nt)	2.63419	2.73322	3.0924	3.35989	3.12862
CNAG_00362	hypothetical protein (2874 nt)	-2.25376	-2.27215		-2.22507
CNAG_00366	hypothetical protein (2566 nt)	2.42419	2.64262	2.78659		2.01955
CNAG_00369	hypothetical protein (1876 nt)			2.1421	2.63901
CNAG_00370	polyubiquitin (1171 nt)	-8.96462	-8.86272	-18.7451	-12.4053	-14.0483		3.15405
CNAG_00371	methylglutaconyl-CoA hydratase (1347 nt)	40.9161	41.0379	38.7206	51.0953	33.9295
CNAG_00372	chromatin structure-remodeling complex protein RSC7 (5808 nt)							2.32217
CNAG_00373	glucan 1,3-beta-glucosidase (2819 nt)			-2.67897						2.16531
CNAG_00374	hypothetical protein (2206 nt)	5.77086	6.31986	20.2366	10.0824	8.16645
CNAG_00377	DNA topoisomerase II (6771 nt)				-2.57744
CNAG_00384	RAD51-like protein 2 (2088 nt)	-2.32606		-2.53278	2.33067	-2.27345		2.14898	2.02131
CNAG_00385	20S proteasome subunit beta 3 (1118 nt)							2.00212
CNAG_00386	translation initiation factor 4G (3903 nt)	-13.261	-14.4937	-10.2838	-19.4248	-18.0691
CNAG_00387	hypothetical protein (2559 nt)							2.07822
CNAG_00390	myotubularin (3337 nt)							2.12889
CNAG_00391	hypothetical protein (1296 nt)	-3.41429	-3.70049	-5.11477	-6.04922	-4.51713
CNAG_00393	1,4-alpha-glucan-branching enzyme (3421 nt)	7.10887	9.08557	11.3553	7.72592	8.19123
CNAG_00394	diphthamide biosynthesis protein 3 (855 nt)	-3.19042	-2.88471		-2.60946			2.51907
CNAG_00396	AGC/PKA protein kinase (2985 nt)	3.0852	3.3451	4.31432	4.3568	3.99938
CNAG_00397	2-oxoisovalerate dehydrogenase E1 component, beta subunit (2130 nt)	40.0119	36.8581	46.0286	44.9374	45.2339
CNAG_00398	hypothetical protein (1536 nt)			2.61348		2.17144
CNAG_00399	transformer-2-beta isoform 3 (2427 nt)		-2.05211		-2.57276
CNAG_00400	secondary thiamine-phosphate synthase enzyme (1839 nt)	-3.18686	-2.88353		-2.39119	-2.57044
CNAG_00403	mitochondrial protein (2292 nt)	4.08908	4.00293	3.85396	6.05623	4.76987
CNAG_00404	RING zinc finger protein (2598 nt)	4.59195	4.82208	6.5863	6.05556	6.3096
CNAG_00406	hypothetical protein (2965 nt)	-2.82006	-2.81871			-3.1955
CNAG_00407	glyoxal oxidase (3406 nt)	-10.0897	-18.2318		-2.33529	-7.06781
CNAG_00408	serine/threonine-protein phosphatase PP-X isozyme 1 (1720 nt)			2.37173		2.26339
CNAG_00409	hypothetical protein (1540 nt)	3.35331	3.28721	2.91422	3.04173	3.50745		2.26896
CNAG_00410	hypothetical protein (3173 nt)				-2.05527	-2.2069
CNAG_00411	nucleoporin p58/p45 (1884 nt)			-2.2901	-2.59466	-2.64177
CNAG_00412	hypothetical protein (559 nt)		2.61402
CNAG_00413	nuclear protein (2507 nt)	-2.11999			-2.20186	-2.25691
CNAG_00416	f-box/wd-repeat protein lin-23 (2878 nt)							2.01316
CNAG_00417	elongation factor 1-gamma (2130 nt)	-2.55755	-2.49896	-4.00988	-3.77089	-4.03981
CNAG_00418	S-adenosylmethionine synthase (2144 nt)	-14.6749	-13.0907	-10.5314	-18.6485	-11.676
CNAG_00422	hypothetical protein (4072 nt)	-3.13368	-2.86174	-3.49445		-3.11423
CNAG_00423	kinetochore protein Spc24, fungi type (1169 nt)	-7.64099	-7.65746	-2.84167		-4.30757
CNAG_00424	choline-phosphate cytidylyltransferase (3266 nt)	-2.03963
CNAG_00427	type 2C protein Phosphatase (2366 nt)	-2.06327	-2.32161	-2.16612	-2.30039	-2.4641
CNAG_00429	tRNA-dihydrouridine synthase 1 (2335 nt)		-3.67892	-6.40463	-6.72918	-4.46145
CNAG_00430	hypothetical protein (905 nt)	-2.60441	-2.74186	-3.61413	-4.04657	-5.64876
CNAG_00433	hypothetical protein (3783 nt)	22.8793	16.9056	17.5949	12.481	18.4462
CNAG_00434	arginine N-methyltransferase 2 (1737 nt)	-3.1012	-3.41434	-4.642	-3.76177	-4.06791		2.38205
CNAG_00435	hypothetical protein (1713 nt)			-2.42208				2.25637
CNAG_00437	anaphase-promoting complex subunit 11 (866 nt)							2.48419
CNAG_00438	hypothetical protein (2143 nt)	-2.58388	-2.56418		-2.46616
CNAG_00439	hypothetical protein (5530 nt)				-2.00655
CNAG_00440	cyclin C (1648 nt)							2.14524
CNAG_00441	inosine-5'-monophosphate dehydrogenase (2150 nt)	-8.56787	-9.36511	-4.63185	-10.1961	-6.85213		2.25302
CNAG_00442	cyclin (2241 nt)	3.06632	5.08793	4.6236	4.3432	5.01984
CNAG_00443	hypothetical protein (2135 nt)	5.82926	4.96434	9.21098	4.94263	4.74881
CNAG_00444	hypothetical protein (1041 nt)			-2.16888				2.53441
CNAG_00445	hypothetical protein (4219 nt)			2.51063	2.8771	3.04738
CNAG_00446	hypothetical protein (931 nt)			2.40896
CNAG_00447	T-complex protein 1 subunit beta (1996 nt)	-4.65528	-4.58529	-6.81064	-5.69309	-6.40559		2.15717
CNAG_00449	RNA-binding protein NOB1 (2568 nt)	-5.2619	-6.08839	-7.1814	-9.26154	-7.9005
CNAG_00450	3-isopropylmalate dehydrogenase (1561 nt)	-2.36814	-2.68823	-2.65611	-4.31228	-2.56608
CNAG_00451	cytoplasmic protein (2119 nt)							2.2856
CNAG_00452	isovaleryl-CoA dehydrogenase (2685 nt)	188.029	173.941	211.179	248.221	151.277
CNAG_00453	mitochondrial protein (1098 nt)		-2.80368		-2.13951
CNAG_00454	hypothetical protein (986 nt)	-4.80792	-6.81302		-6.10627	-7.14081
CNAG_00455	ubiquitin carboxyl-terminal hydrolase Ubp16 (2458 nt)		-2.8371			-3.68301
CNAG_00456	hypothetical protein (2381 nt)	20.4545	21.2317	13.7215	25.8472	14.0598
CNAG_00457	glutamine synthetase (2153 nt)	2.53122		3.03547	2.11835	2.45996
CNAG_00460	hypothetical protein (1774 nt)			-3.31334
CNAG_00462	electron-transferring-flavoprotein dehydrogenase (3191 nt)	3.45733	3.13862	2.15172	3.12312	2.69253		2.02443
CNAG_00464	pre-mRNA-splicing factor RSE1 (4883 nt)				-2.25963	-2.14195		2.13519
CNAG_00465	hypothetical protein (870 nt)		2.94954	24.4034	5.69939	8.22411
CNAG_00469	endoplasmic reticulum protein (1454 nt)			2.22759	2.1616
CNAG_00471	mitochondrial protein (1157 nt)							2.08348
CNAG_00472	hypothetical protein (1682 nt)	-4.1216	-4.26462	-2.85423		-3.61814		2.22633
CNAG_00473	oligosaccharyltransferase complex subunit epsilon (724 nt)							2.04997
CNAG_00474	hypothetical protein (1437 nt)	2.83535	2.84188	3.08059	3.28125					9.76143
CNAG_00475	WSC domain-containing protein (3704 nt)		2.12032							-2.88332
CNAG_00480	hypothetical protein (3526 nt)	-2.47718	-2.14451
CNAG_00483	actin (2199 nt)			2.22662
CNAG_00484	2-oxoisovalerate dehydrogenase E2 component (dihydrolipoyl transacylase) (3162 nt)	5.8341	5.80472	7.3428	8.26387	6.34391
CNAG_00485	hypothetical protein (1636 nt)				4.11086
CNAG_00487	hypothetical protein (1988 nt)		-2.34884	-2.66019
CNAG_00488	hypothetical protein (2837 nt)	22.3878	20.2756	22.9029	27.197	21.7419
CNAG_00490	acetyl-CoA acyltransferase (2507 nt)	28.8248	32.7233	45.1074	52.5564	43.4037
CNAG_00491	hypothetical protein (1461 nt)			2.16461	2.25876
CNAG_00495	hypothetical protein (774 nt)		2.31952		2.00576	2.07627
CNAG_00497	hypothetical protein (3322 nt)			4.1412	2.56459	2.10795
CNAG_00498	cell division cycle protein 14 (3607 nt)							2.17678	2.16692
CNAG_00499	solute carrier family 25 (mitochondrial carnitine/acylcarnitine transporter), member 20/29 (2562 nt)	6.8462	6.70881	5.22901	9.37411	8.83933
CNAG_00500	protein phosphatase (2582 nt)				2.04594
CNAG_00501	hypothetical protein (2159 nt)		-2.07816	-2.55546		-2.51859		2.0862
CNAG_00502	large subunit ribosomal protein L35 (917 nt)	-2.08706	-2.16861	-2.88138	-2.01311	-3.20533
CNAG_00503	hypothetical protein (1483 nt)	2.05068		2.5105		2.06099
CNAG_00504	peptidyl-prolyl cis-trans isomerase-like 4 (1653 nt)	-2.10847	-2.3126	-2.32521	-2.73435	-3.20512
CNAG_00505	hypothetical protein (2598 nt)							2.10777
CNAG_00506	hypothetical protein (2224 nt)	-2.14366	-2.05482	-2.66615		-2.24423		2.02046
CNAG_00509	eukaryotic translation initiation factor 3 subunit M (1757 nt)	-3.34762	-3.42478	-4.51023	-3.88345	-4.78324
CNAG_00510	prefoldin subunit 2 (552 nt)	-2.09797	-2.0771	-2.26037		-2.64903
CNAG_00512	mitochondrial carrier protein (2031 nt)	-3.37239	-3.38849	-4.57773	-4.10742	-4.69433		2.06168
CNAG_00513	nucleolar protein 53 (1603 nt)	-7.84968	-8.37988	-12.2429	-16.6221	-22.8364
CNAG_00515	mannitol dehydrogenase (1971 nt)					2.15996
CNAG_00516	peroxin-7 (1919 nt)	3.6919	3.55181		5.65683	3.75719
CNAG_00519	lathosterol oxidase (2125 nt)	-34.3616	-33.4062	-23.0528	-24.5093	-20.0892
CNAG_00520	hypothetical protein (5934 nt)	-2.52053	-2.65096	-2.88643	-2.83191	-2.37412
CNAG_00521	hypothetical protein (2440 nt)	3.05679	3.39543	7.85522	4.41568	5.34825
CNAG_00522	C2 domain-containing protein (4040 nt)		2.31975		2.91361	3.61663
CNAG_00524	acetyl-CoA acyltransferase 2 (1956 nt)	7.29316	7.40654	14.9757	13.2962	10.0501
CNAG_00525	dynein light intermediate chain 1, cytosolic (4728 nt)					-2.11626
CNAG_00526	hypothetical protein (1478 nt)	11.1766	11.784	8.77145	11.6017	9.43864
CNAG_00527	translation initiation factor eIF-2B subunit epsilon (2480 nt)		-2.11602	-2.20772	-2.96352	-2.59307
CNAG_00528	WD-repeat protein 23 (2866 nt)	3.03513	3.38825	3.01823	3.28153	3.39832
CNAG_00529	sulfite transporter (2312 nt)	6.10248	5.66605		3.66056	5.81855
CNAG_00531	potassium/sodium efflux P-type ATPase, fungal-type (3993 nt)	2.89531	3.02449	5.01384	3.48348	3.01524
CNAG_00532	hypothetical protein (1740 nt)							2.35952
CNAG_00533	mitochondrial import inner membrane translocase subunit TIM50 (2246 nt)					-2.0845		2.07556
CNAG_00534	hypothetical protein (1036 nt)					-2.46696
CNAG_00535	large subunit ribosomal protein L16 (1351 nt)	-2.16418	-2.15812	-2.81769	-2.50579	-3.36945
CNAG_00536	hypothetical protein (1135 nt)			-3.55783	-2.22946	-2.34563		2.48502
CNAG_00537	carnitine O-acetyltransferase (2520 nt)	11.1318	12.9125	13.5536	21.3796	14.1915		2.09722
CNAG_00538	hypothetical protein (900 nt)	-3.18498	-3.22435	-4.21671	-5.53275	-4.77194		2.15444
CNAG_00539	membrane transporter (2842 nt)	-11.8236	-15.6529		-18.2214	-8.20611				-4.69949
CNAG_00542	salicylate hydroxylase (2266 nt)	6.32591	6.54284	2.11249	4.81156	2.32096
CNAG_00543	hypothetical protein (2432 nt)	5.50641	5.56846	9.43582	6.73089	5.07237
CNAG_00544	hypothetical protein (2648 nt)	4.91938	4.66214	4.92517	4.06017	5.95835
CNAG_00545	cohesin loading factor subunit SCC2 (7333 nt)	-2.05871				-2.186
CNAG_00546	chitin synthase (5673 nt)	2.17412	2.03705	3.67945	3.7986	3.14077
CNAG_00549	hypothetical protein (1531 nt)	10.1604	9.05958	7.0171	7.63462	13.4464
CNAG_00554	inositol phosphorylsphingolipid-phospholipase C (2265 nt)			2.65025		2.07774
CNAG_00559	hypothetical protein (1471 nt)	-2.10247	-2.01221
CNAG_00561	histone acetyltransferase type B catalytic subunit (1906 nt)			-2.31568		-2.23571
CNAG_00562	hypothetical protein (1528 nt)	-2.51866	-2.44629	-3.09089	-3.14463	-3.58568
CNAG_00564	hypothetical protein (3224 nt)					2.07646		2.16343
CNAG_00567	WD40 repeat protein (1651 nt)			-2.50703	-2.2533	-2.24931
CNAG_00568	hypothetical protein (1810 nt)	8.80214	9.45434	4.3059	5.39492	4.06746
CNAG_00574	amino acid/metabolite permease (3616 nt)							2.26579
CNAG_00575	catalase (2699 nt)			12.0648	3.88745	3.1391			-4.37395
CNAG_00580	translation initiation factor IF-2 (3381 nt)		-2.43265	-2.82992	-2.89907	-2.80181
CNAG_00581	saccharopepsin (2211 nt)	6.64468	7.15393	11.9407	8.56274	7.26914
CNAG_00584	profilin (2088 nt)			2.2595
CNAG_00585	hypothetical protein (1435 nt)	-38.8059	-55.4829	-60.3555	-58.3967	-53.6047
CNAG_00586	hypothetical protein (1103 nt)	7.28417	10.0139	9.07253	13.8093	7.27105				3.52475
CNAG_00587	hypothetical protein (1716 nt)	5.45617	6.81266	12.3657	4.38857			2.20091		5.71938
CNAG_00588	hypothetical protein (1713 nt)	312.487	333.057	600.44	552.879	64.6065				12.8659
CNAG_00590	para-aminobenzoate synthetase (3175 nt)	-3.1072	-3.26266	-3.53443	-3.95029	-3.3498		2.00199
CNAG_00591	hypothetical protein (2132 nt)	2.08418	2.00534
CNAG_00593	hypothetical protein (2639 nt)				-2.05424
CNAG_00595	hypothetical protein (1930 nt)		2.28801	2.5091	2.56751	2.54275
CNAG_00597	amino acid transporter (3140 nt)	7.34201	8.25896		13.0614	4.69261				2.68977
CNAG_00598	nicotinamide mononucleotide permease (2552 nt)	66.1427	60.4032	115.952	60.777	29.2749
CNAG_00600	capsular associated protein (2235 nt)					-2.08814
CNAG_00602	eukaryotic translation initiation factor 3 subunit I (1747 nt)	-2.79384	-2.85817	-3.08174	-3.39372	-3.84154
CNAG_00603	pre-rRNA-processing protein PNO1 (1331 nt)		-2.3565		-3.99887	-3.48496
CNAG_00604	hypothetical protein (2184 nt)							2.20267
CNAG_00606	transcription initiation factor TFIID subunit 7 (2665 nt)							2.17605
CNAG_00607	hypothetical protein (1921 nt)		-2.09916		-2.67724	-2.734
CNAG_00608	hypothetical protein (940 nt)	-5.14756	-5.16436	-9.66189	-6.49053	-9.19393		2.12002
CNAG_00609	hypothetical protein (4359 nt)	-3.26788	-3.57077	-4.18259	-4.63755	-3.51732
CNAG_00612	DNA excision repair protein ERCC-3 (3357 nt)			2.51445
CNAG_00613	cytosine deaminase (2243 nt)				-2.02052			2.18397
CNAG_00614	hypothetical protein (1303 nt)		-2.12258		-2.47365
CNAG_00622	acetylornithine aminotransferase (1659 nt)	-3.27934	-4.03218	-3.33758	-4.85995	-3.72532
CNAG_00626	hypothetical protein (1207 nt)			2.55166
CNAG_00627	specific transcriptional repressor (2756 nt)	9.06895	7.38019	2.2759	3.81621	4.69227
CNAG_00628	hypothetical protein (1265 nt)	2.24823	2.0391					2.40314
CNAG_00632	hypothetical protein (1016 nt)							2.44482
CNAG_00633	hypothetical protein (5495 nt)	-2.19878	-2.59925	-3.21213	-3.45044	-3.00325
CNAG_00636	CDC7 protein kinase (2881 nt)							2.04256
CNAG_00637	cystathionine beta-synthase (2025 nt)	30.5014	36.0757	86.11	77.5813	28.9169
CNAG_00638	GTPase (2662 nt)					2.05394
CNAG_00639	hypothetical protein (1085 nt)							2.18614
CNAG_00640	small subunit ribosomal protein S4-A (1543 nt)	-21.0771	-20.2102	-24.2865	-32.1053	-29.4107
CNAG_00642	hypothetical protein (11617 nt)				-2.25721
CNAG_00643	hypothetical protein (3059 nt)	-3.33075	-3.57331	-3.43347	-3.43562	-3.27324
CNAG_00647	hypothetical protein (1176 nt)							3.09833
CNAG_00648	esterase/lipase (1552 nt)	2.43383	2.37252	4.07591	2.82841	2.20722
CNAG_00649	tryptophan synthase, beta subunit (2776 nt)	-4.08462	-4.76434	-4.0431	-6.84491	-4.88945
CNAG_00651	ATP-binding cassette, subfamily D (ALD), peroxisomal long-chain fatty acid import protein (3764 nt)	18.1263	20.2885	26.17	27.6486	21.3545
CNAG_00652	hypothetical protein (1816 nt)				2.08445
CNAG_00653	hypothetical protein (4272 nt)				4.2174
CNAG_00654	sulfiredoxin (1033 nt)		-3.79137	2.08679		2.13644
CNAG_00655	large subunit acidic ribosomal protein P1 (683 nt)	-35.5194	-35.4706	-38.1761	-72.5572	-81.3041
CNAG_00656	large subunit ribosomal protein L7e (2670 nt)	-16.4353	-15.1783	-21.2817	-24.2782	-23.4202
CNAG_00657	hypothetical protein (785 nt)	-3.44146	-5.08793	-4.6243	-4.44135	-7.02013
CNAG_00661	hypothetical protein (3453 nt)	-2.06986
CNAG_00662	carboxymethylenebutenolidase (1957 nt)	2.11594	2.36596
CNAG_00663	hypothetical protein (2225 nt)	2.2406	2.53946	4.01419	2.28359	2.77587		2.07652
CNAG_00666	nucleoporin nsp1 (5254 nt)	-2.09017	-2.02016	-2.19664	-2.91778	-2.40366
CNAG_00668	hypothetical protein (2643 nt)	2.65503	2.45683	4.81822	2.53852	2.76016
CNAG_00669	hypothetical protein (999 nt)	-3.86728	-4.23273	-4.96688	-7.05679	-5.58084
CNAG_00670	hypothetical protein (2258 nt)	-4.08219	-4.41431	-3.32645	-4.03477	-3.77299
CNAG_00672	small subunit ribosomal protein S11 (1517 nt)	-27.1022	-26.954	-47.335	-36.1514	-42.8787		2.99509
CNAG_00674	hypothetical protein (2477 nt)	3.13959	4.57472	3.79868	3.35769	2.68085
CNAG_00675	carnitine/acyl carnitine carrier (2486 nt)					-2.39517
CNAG_00677	E3 ubiquitin-protein ligase UHRF1 (1879 nt)	-9.59303	-9.5489	-4.0997	-2.04104	-7.71561		2.25337
CNAG_00678	urease accessory protein UreG (2664 nt)	3.79903	3.6914	2.54471	4.13084	3.31328		2.22156
CNAG_00679	hypothetical protein (1191 nt)	1119.88	1329.04	1724.79	2151.01	2510.17
CNAG_00680	kinetochore protein Nuf2 (1916 nt)	-4.29371	-4.42537	-2.82029		-5.00556
CNAG_00681	condensin complex subunit 3 (3621 nt)	-4.07986	-4.81988	-3.24839		-3.39709
CNAG_00686	hypothetical protein (1549 nt)		2.56439		3.44091	3.92016
CNAG_00687	hypothetical protein (4884 nt)	-4.95511	-5.4616	-3.65147	-2.1693	-3.58655
CNAG_00689	beta-1,4-mannosyltransferase (1953 nt)	4.05526	4.16044	3.58171	3.70662	3.76574		2.08998
CNAG_00690	hypothetical protein (1770 nt)	-2.53331	-2.88029	-2.82744	-3.03448	-3.28103
CNAG_00691	hypothetical protein (2193 nt)	2.37528	2.40207	4.1831	3.20235	3.04318
CNAG_00692	FAD dependent oxidoreductase (2192 nt)			2.08949	2.34103
CNAG_00695	hypothetical protein (2038 nt)	2.01614	2.15795	2.13871	2.27019
CNAG_00696	alpha-mannosidase (5116 nt)	7.60163	8.65373	9.31025	11.2797	8.28967
CNAG_00697	UDP-glucose 4-epimerase (2253 nt)	-3.24275	-3.38182	-2.86645	-4.09314	-3.15508
CNAG_00698	hypothetical protein (2678 nt)				2.27351
CNAG_00699	transmembrane receptor (5796 nt)	-2.53499	-2.71622	-2.2213	-2.85807	-2.36684
CNAG_00700	phosphoribosylaminoimidazolecarboxamide formyltransferase/IMP cyclohydrolase (2396 nt)	-4.14793	-4.21096	-7.82175	-6.22882	-6.17127
CNAG_00701	hypothetical protein (2756 nt)	-5.21111	-4.24248	-4.58455	-5.13206	-8.42675		2.19516
CNAG_00703	large subunit ribosomal protein L31e (1088 nt)	-15.1724	-16.3567	-23.963	-21.7962	-28.0533		2.20394
CNAG_00705	RuvB-like helicase 2 (1883 nt)			-2.25251		-2.02966		2.33605
CNAG_00706	RNA-binding protein rnp24 (1669 nt)	-4.16175	-4.4646	-10.5979	-9.66452	-12.0285
CNAG_00707	protein SYM1 (1246 nt)	-3.50257	-4.28079	-5.15278	-6.12492	-3.39898
CNAG_00709	uracil-DNA glycosylase (1767 nt)	-3.32666	-4.03239	-6.12296		-3.94028			2.30389
CNAG_00710	glutamine synthetase (2785 nt)			2.56759	2.20396
CNAG_00711	hypothetical protein (1979 nt)	9.22423	10.5649	12.4332	11.0632	9.01593
CNAG_00715	hypothetical protein (643 nt)		-2.12796	-2.29875	-2.37097	-2.32749		2.02998
CNAG_00716	cytochrome c (1169 nt)			-2.42209				2.25032
CNAG_00717	hypothetical protein (1926 nt)			2.71763	2.36995	2.4082
CNAG_00719	ribosome biogenesis ATPase (2786 nt)	-2.42711	-3.74289	-2.32598	-3.59145
CNAG_00720	DNA repair protein RAD51 (2066 nt)				2.13506				2.38072
CNAG_00722	large subunit ribosomal protein L27 (1020 nt)	-2.72533	-3.19723	-4.07102	-3.54797	-4.16001		2.02659
CNAG_00723	hypothetical protein (1528 nt)	5.1056	5.50127	4.56752	5.2348	6.38172		3.19212
CNAG_00726	hypothetical protein (2304 nt)	6.49455	8.12701	8.11926	6.22651	6.14797
CNAG_00728	dityrosine transporter (3019 nt)	4.8854	4.46593	4.02878	3.29983	5.81968		2.3397
CNAG_00729	hypothetical protein (657 nt)	-2.8054	-3.37614	-4.50944	-3.17525	-3.30906
CNAG_00730	ATP-binding cassette transporter (7065 nt)	-3.40687	-3.09628	-4.38009	-4.45845	-4.47156
CNAG_00732	hypothetical protein (2663 nt)			2.86499		2.41252
CNAG_00733	hypothetical protein (2479 nt)	-2.94293	-3.18552	-5.12545	-3.814	-3.68682		2.12196
CNAG_00734	dihydroorotase, homodimeric type (2824 nt)	-2.4892	-2.43905	-3.26709	-6.8275	-3.35749
CNAG_00735	aldehyde dehydrogenase family 7 member A1 (3378 nt)	7.16683	7.01787	8.33507	7.15139	3.63249
CNAG_00738	hypothetical protein (1019 nt)		2.83452
CNAG_00741	ATP-dependent RNA helicase SUB2 (2653 nt)	-2.89968	-3.04934
CNAG_00742	serine palmitoyltransferase (2318 nt)							2.07577
CNAG_00743	imidazoleglycerol phosphate synthase, cyclase subunit (2208 nt)	-6.82414	-8.89395	-5.08428	-15.02	-7.0652
CNAG_00744	alpha 1,6-mannosyltransferase (2279 nt)	-2.46356	-2.36932		-3.08461
CNAG_00745	HAL protein kinase (4467 nt)	3.38022	3.92185	6.91405	3.98342	4.47199
CNAG_00746	hypothetical protein (2582 nt)			-2.12151
CNAG_00748	hypothetical protein (1530 nt)							2.20359
CNAG_00751	hypothetical protein (794 nt)	2.36385	3.3404
CNAG_00752	transducin family protein (1858 nt)	-5.31418	-5.38497	-4.92471	-4.92798	-3.68892		3.29147
CNAG_00753	hypothetical protein (4279 nt)							2.32111
CNAG_00754	ATP-binding cassette, sub-family E, member 1 (2570 nt)	-5.58128	-5.45957	-5.36541	-7.91772	-5.78783
CNAG_00755	hypothetical protein (2604 nt)							2.09542
CNAG_00757	ubiquitin carboxyl-terminal hydrolase 8 (4857 nt)			2.09178
CNAG_00758	regulatory protein ral2 (4674 nt)				-2.07971
CNAG_00759	hypothetical protein (2080 nt)	2.05116	2.37628
CNAG_00762	diphthamide biosynthesis protein 1 (2069 nt)	-2.57567	-3.37811		-5.26777	-3.60231
CNAG_00764	ATP-dependent RNA helicase DBP4 (3282 nt)	-4.58794	-5.64404	-6.34561	-9.04055	-9.24909
CNAG_00765	hypothetical protein (1707 nt)	7.92865	3.86988	2.59251	8.99288
CNAG_00766	hypothetical protein (3146 nt)		3.04908	8.60523	3.95307	3.81108
CNAG_00770	DNA mismatch repair protein MSH2 (4310 nt)			-2.9548		-2.8847
CNAG_00771	large subunit ribosomal protein L29 (1453 nt)	-25.0835	-25.3733	-36.7928	-35.4232	-47.3269		2.44259
CNAG_00773	hypothetical protein (1607 nt)	2.59963	2.98462	3.93447	3.8705	4.64247
CNAG_00774	phosphoglycerate dehydrogenase (2188 nt)	-13.811	-16.8358	-11.0242	-44.645	-17.4632
CNAG_00775	U3 small nucleolar RNA-associated protein 15 (2125 nt)	-7.00498	-8.86696	-9.64028	-9.85149	-10.7691
CNAG_00776	immunoreactive mannoprotein MP88 (2023 nt)	2.21427	2.31961	4.065	2.7315	2.88582
CNAG_00777	CCR4-NOT transcriptional complex subunit CAF120 (5491 nt)			2.81194	2.06827	2.21243
CNAG_00778	hypothetical protein (4508 nt)	2.28594	2.28531	3.17395	3.00023	2.71895
CNAG_00779	large subunit ribosomal protein L27e (1420 nt)	-20.8877	-20.7294	-26.9599	-30.9264	-35.7687
CNAG_00780	hypothetical protein (2817 nt)	-3.02784	-3.04496
CNAG_00781	U6 snRNA-associated Sm-like protein LSm3 (724 nt)	-3.229	-3.35643	-4.24947	-2.5681	-3.8411
CNAG_00782	STE/STE20/Fray protein kinase (3306 nt)							2.30533
CNAG_00784	hypothetical protein (1341 nt)							2.37432
CNAG_00785	ATP-dependent RNA helicase eIF4A (3881 nt)	-9.54336	-10.3267	-11.4773	-18.227	-13.5704		2.09511
CNAG_00786	hypothetical protein (1042 nt)			-3.10176		-2.93184		3.0035
CNAG_00787	hypothetical protein (5930 nt)					2.06777
CNAG_00788	NADH dehydrogenase (2634 nt)	-9.26761	-9.69553	-13.2021	-19.789	-11.1947		2.0359
CNAG_00789	hypothetical protein (1240 nt)	-3.18052	-3.4199	-2.39978	-3.15271	-3.54652
CNAG_00791	hypothetical protein (4201 nt)	3.98881	3.16619	5.94808	3.60356	4.85968
CNAG_00793	DNA-directed RNA polymerase I, II, and III subunit RPABC1 (1390 nt)	-2.49502	-2.82116	-3.82168	-3.84949	-3.57373		2.30099
CNAG_00794	hypothetical protein (1434 nt)	-2.10657	-2.0003		-2.23958	-2.74023		2.47591
CNAG_00795	hypothetical protein (1426 nt)	2.60632	4.96004
CNAG_00797	acetyl-CoA synthetase (3063 nt)	21.7861	20.6606	9.6903	16.8411	20.8019
CNAG_00799	cellulase (4036 nt)	-5.9875	-5.08872			-3.91856
CNAG_00800	nicotinamidase (1375 nt)	3.6262	4.53197	5.25522	5.65024	5.64483
CNAG_00801	hypothetical protein (1358 nt)	2.27482	2.60146	3.44959	2.33367	3.45251
CNAG_00802	calcineurin-binding protein (1077 nt)	2.10567	2.51288	4.61125	3.03705	2.80911
CNAG_00803	solute carrier family 24 (sodium/potassium/calcium exchanger), member 6 (3602 nt)	2.1421		3.40306	2.31825	2.94411
CNAG_00804	Gtr1/RagA G protein Gtr1 (1940 nt)		-2.0446		-2.13252	-2.13736
CNAG_00805	hypothetical protein (2680 nt)	2.84921	2.99205	2.57859	3.42125	3.37413		2.14114
CNAG_00808	myosin regulatory light chain cdc4 (1333 nt)	-2.19571	-2.26572			-2.14403
CNAG_00809	ATP-dependent RNA helicase ded1 (2987 nt)	-4.22284	-5.45855		-6.73971	-4.07959
CNAG_00810	polynucleotide kinase 3'-phosphatase (2039 nt)	-2.63208	-2.36724	-2.16461	-2.7489	-2.02348
CNAG_00811	anthranilate phosphoribosyltransferase (1753 nt)		-3.17964	-2.33117	-4.5827	-3.5022
CNAG_00812	cohesin complex subunit SA-1/2 (4066 nt)		-2.1399	-2.56728		-2.06739		2.07189
CNAG_00813	hypothetical protein (2544 nt)	-5.07732	-6.26702	-4.72609		-2.51418
CNAG_00815	MFS transporter, SIT family, siderophore-iron:H symporter (2948 nt)									-2.90988
CNAG_00816	microtubule binding protein (1503 nt)	6.72396	7.00607	10.8362	9.4743	8.7146
CNAG_00817	hypothetical protein (2239 nt)	-2.11877	-2.02982
CNAG_00819	small subunit ribosomal protein S30 (961 nt)	-4.91279	-5.72563	-7.90799	-6.73774	-7.57663		2.39842
CNAG_00820	prephenate dehydratase (1246 nt)							2.15203
CNAG_00821	large subunit ribosomal protein L34e (1566 nt)	-15.5555	-16.7696	-19.7104	-19.0639	-21.8639
CNAG_00822	ribosome assembly protein SQT1 (1779 nt)	-3.43192	-3.77289	-4.46957	-5.29761	-4.18476
CNAG_00824	ubiquitin-conjugating enzyme E2 2 (2026 nt)							2.67961
CNAG_00826	dihydroxyacetone kinase (2511 nt)	14.4557	14.2521	19.0138	24.6159	13.4086		2.10803
CNAG_00827	ribose 5-phosphate isomerase (1289 nt)	91.6344	71.8123	109.541	141.927	41.1213		3.68267		3.66591
CNAG_00828	pathway-specific nitrogen regulator (3435 nt)	2.72856	2.39215	3.315	2.1208	3.36531		2.13124
CNAG_00830	hypothetical protein (4011 nt)	2.37882	2.3152	3.1658	2.80169	3.04279
CNAG_00831	nucleoside-diphosphate-sugar epimerase (1972 nt)	3.1155	3.25084	4.835		3.09085		2.0053
CNAG_00832	D-lactate dehydrogenase (1706 nt)	3.339	3.67648		4.2581	3.31458		2.09576
CNAG_00833	hypothetical protein (1120 nt)	2.29818	2.17562		2.62341
CNAG_00834	phosphatidylserine decarboxylase (1803 nt)					3.28652
CNAG_00835	hypothetical protein (2824 nt)							2.34158
CNAG_00836	2-hydroxyacid dehydrogenase (1374 nt)	-2.1941	-2.33013			-2.18338
CNAG_00839	mitochondrial protein (1628 nt)					2.29829
CNAG_00840	hypothetical protein (1051 nt)	6.7069	6.90239	8.23914	6.90099	5.66401
CNAG_00843	salicylate hydroxylase (2862 nt)			2.3518		2.05575
CNAG_00844	hypothetical protein (2743 nt)	50.3275	52.1977	28.859	42.8068	20.2517
CNAG_00845	hypothetical protein (1512 nt)		-4.20483	-6.58172	-7.38451	-8.12622
CNAG_00846	hypothetical protein (1736 nt)		-2.0213		-3.32049	-3.21653
CNAG_00848	hypothetical protein (4373 nt)		3.26012	38.7459	10.5916	14.5982
CNAG_00849	hypothetical protein (2186 nt)	-2.82234	-3.22477	-2.9432	-2.08159
CNAG_00850	plant-inducible protein (1713 nt)					2.28201
CNAG_00853	exosome complex component RRP43 (1798 nt)	-3.24418	-3.92541	-4.59066	-5.85932	-5.38889		2.05928
CNAG_00854	C-8 sterol isomerase (1539 nt)	-23.3962	-26.2255	-16.5568	-6.97689	-19.2858		2.27546
CNAG_00858	hypothetical protein (2312 nt)	2.12253	2.1342		2.73318	2.47977
CNAG_00860	hypothetical protein (2088 nt)	2.54059	2.66275	3.92727	3.49019	3.21935
CNAG_00863	flavin-containing monooxygenase (2231 nt)	2.87505	2.6321		2.51325	3.60068
CNAG_00864	MFS transporter, SP family, solute carrier family 2 (myo-inositol transporter), member 13 (2589 nt)	18.5463	20.0717	15.9671	13.7304	29.3228
CNAG_00866	transketolase (3344 nt)		4.81816	8.37036	6.18894	7.04532
CNAG_00867	MFS transporter, SP family, solute carrier family 2 (myo-inositol transporter), member 13 (2681 nt)				2.11614	3.24401
CNAG_00869	ATP-binding cassette transporter (5806 nt)				-2.64349
CNAG_00870	hypothetical protein (2221 nt)							-2.12828
CNAG_00871	hypothetical protein (3596 nt)	3.51666	3.53694	2.78058
CNAG_00873	hypothetical protein (3413 nt)	-3.33291	-2.94988		-3.07231	-2.13441
CNAG_00874	multisite-specific tRNA:(cytosine-C5)-methyltransferase (2865 nt)	-7.1278	-7.19616	-10.2483	-13.471	-12.2066
CNAG_00876	ferric-chelate reductase (2422 nt)				-3.96775	-5.58858
CNAG_00883	transcription factor (3089 nt)	3.79861	3.51896	3.09547	4.97931	3.50848
CNAG_00886	adenosylhomocysteinase (2151 nt)	-10.5753	-10.3205	-10.1896	-14.4352	-12.1051
CNAG_00889	hypothetical protein (2737 nt)	3.89594	3.76239		3.40507	2.5587
CNAG_00890	hypothetical protein (3693 nt)				2.68515
CNAG_00891	ATP-binding cassette, subfamily F, member 2 (2549 nt)	-4.52094	-4.54142	-4.23808	-6.07997	-5.42172
CNAG_00893	hypothetical protein (1644 nt)			3.40201		2.50919
CNAG_00894	hypothetical protein (2120 nt)	-2.00704	-2.15224	-2.66004	-2.43045	-2.63041
CNAG_00895	solute carrier family 39 (zinc transporter), member 1/2/3 (1735 nt)	-2.59475	-2.99234	-10.4077	-4.84165	-3.59937
CNAG_00896	transcription factor (3145 nt)	3.69014	3.47616	2.90391	2.48371	4.70209
CNAG_00899	hypothetical protein (2844 nt)	-6.05348	-7.28763	-11.2963	-8.77254	-9.84158
CNAG_00900	hypothetical protein (1554 nt)	-2.74838	-3.04853			-2.57307
CNAG_00901	hypothetical protein (2110 nt)	-2.06013	-2.27708
CNAG_00903	hypothetical protein (2813 nt)	2.30967	2.46212
CNAG_00904	aflatoxin efflux pump AFLT (2473 nt)			-2.53261
CNAG_00905	MFS transporter (2430 nt)	2.85042	2.77262			2.27461
CNAG_00906	nucleolar pre-ribosomal-associated protein 1 (6605 nt)	-2.86846	-3.80395	-8.13408	-7.49836	-5.3122
CNAG_00907	hypothetical protein (1315 nt)	3.67068	3.48113	2.46893	4.09268	7.38276
CNAG_00908	hypothetical protein (978 nt)	3.10016				2.43577
CNAG_00909	phosphopantothenoylcysteine decarboxylase (1800 nt)		2.20077		2.22918	2.37541
CNAG_00911	phytanoyl-CoA dioxygenase (1435 nt)					3.88822
CNAG_00914	glucosidase (2892 nt)	-2.76597	-2.87937		-2.68386	-2.59525
CNAG_00915	hypothetical protein (2750 nt)	5.70629	4.73594			3.44117
CNAG_00919	carboxypeptidase D (3461 nt)	-2.62454	-3.3395	-3.55419	-2.5693	-6.09252				2.27691
CNAG_00920	YjeF family protein (1960 nt)		2.85931	3.25235	3.499	2.821
CNAG_00921	glutathione transferase (1285 nt)		2.20144	3.90709	3.37354	2.99802
CNAG_00922	hypothetical protein (2352 nt)				-2.4481
CNAG_00923	membrane protein (4754 nt)		2.46269	3.7555	3.00235	2.949
CNAG_00925	hypothetical protein (2942 nt)	11.1512	11.9306	2.4072	6.36994	6.07736
CNAG_00927	guanyl nucleotide binding protein (1760 nt)			-2.63001		-2.24527
CNAG_00928	peptidase (5438 nt)	-2.67655	-2.72644	-2.12693	-2.87335	-2.26476
CNAG_00930	argininosuccinate synthase (2442 nt)	-3.37405	-3.63193	-4.3892	-6.47004	-4.53623
CNAG_00932	hypothetical protein (1305 nt)		7.20848	25.6454	11.4759	16.5167
CNAG_00933	hypothetical protein (991 nt)	3.40551	4.10711	2.48325
CNAG_00937	hypothetical protein (2199 nt)	2.86051
CNAG_00938	hypothetical protein (3490 nt)	3.31859	3.17335		2.40696	2.82827
CNAG_00939	glucan 1,3-beta-glucosidase (1820 nt)	6.17128	4.95306			3.56914
CNAG_00940	exosome complex exonuclease DIS3/RRP44 (3692 nt)	-2.23408	-2.25732	-2.44135	-3.01308	-2.54085
CNAG_00961	hypothetical protein (1978 nt)		2.20947		3.66374	4.53111
CNAG_00964	hypothetical protein (1923 nt)	9.22977	11.0642	2.36455	7.89941	6.84251
CNAG_00966	aromatic-L-amino-acid decarboxylase (2660 nt)	-2.25367	-2.31787	-2.60092	-2.18791	-2.25471
CNAG_00967	hypothetical protein (1981 nt)				2.10747	2.07278
CNAG_00972	hypothetical protein (1240 nt)	-2.55913	-2.42539		-2.14241	-2.01733
CNAG_00973	hypothetical protein (1436 nt)	-12.2268	-13.4841	-10.3558	-4.36824	-13.4412
CNAG_00975	hypothetical protein (2282 nt)	2.19072	2.57764		2.2959
CNAG_00976	carbamoyl-phosphate synthase, small subunit (1913 nt)				-2.19287
CNAG_00978	NADH dehydrogenase (ubiquinone) 1 alpha subcomplex 9 (1680 nt)				-2.12191
CNAG_00979	solute carrier family 31 (copper transporter), member 1 (2510 nt)	-3.30571	-2.4628	-3.97017	-7.80107	-6.77866
CNAG_00980	hypothetical protein (1137 nt)	-3.37577	-3.41348		-3.24426	-3.36726
CNAG_00981	hypothetical protein (1679 nt)	2.93507	2.5494	3.73082	3.43303	5.39814
CNAG_00982	hypothetical protein (1567 nt)		-2.09328	-2.47754	-2.44088	-2.88797
CNAG_00984	glucose and ribitol dehydrogenase (2015 nt)			26.7756	4.83814	4.84911			-3.83068
CNAG_00986	adenylyltransferase and sulfurtransferase (1664 nt)	-2.00098	-2.26912	-3.19969	-3.49382	-2.50152
CNAG_00987	prefoldin subunit (2020 nt)	-2.14227	-2.25809	-2.89126	-2.60795	-2.80579
CNAG_00988	importin subunit beta-1 (3970 nt)	-2.05794	-2.15695	-2.36426	-2.44153	-2.22661
CNAG_00989	ubiquitin carboxyl-terminal hydrolase L5 (1663 nt)			-2.65185	-2.37252
CNAG_00990	F-type H -transporting ATPase subunit H (1622 nt)			-2.21989	-2.3037	-2.1196
CNAG_00991	flap endonuclease 1 (1864 nt)		-2.13876	-3.05514		-2.94042
CNAG_00992	homocitrate synthase, mitochondrial (2270 nt)	-7.6767	-8.12073	-6.35861	-17.9226	-9.43519
CNAG_00993	ubiquinone biosynthesis monooxygenase Coq7 (1468 nt)		-2.67075	-2.49676	-3.53316	-2.77311
CNAG_00995	hypothetical protein (2679 nt)		2.43581		3.82665	5.45652
CNAG_00996	dolichyl-phosphate-mannose-protein mannosyltransferase (3117 nt)	-2.02044
CNAG_01000	nuclear pore complex protein Nup155 (5188 nt)	-2.21971	-2.34871	-2.95817	-3.30832	-2.59269
CNAG_01001	hypothetical protein (3337 nt)	5.07476	6.27805		3.57609	6.22895
CNAG_01002	hypothetical protein (2720 nt)	7.13189	8.28029	5.53928	5.19393	7.34474
CNAG_01003	NADPH-ferrihemoprotein reductase (2746 nt)	-4.24613	-4.18559	-4.32127	-5.52369	-3.93737
CNAG_01004	hypothetical protein (4393 nt)				-2.4119
CNAG_01005	glutaredoxin (1126 nt)	-2.58474	-2.92521
CNAG_01007	C2 domain-containing protein (1980 nt)					2.71033				-2.08512
CNAG_01010	hypothetical protein (1195 nt)			2.40273
CNAG_01013	chromatin binding protein (1989 nt)	-4.32308	-4.67294	-3.31211	-4.60054	-3.93006
CNAG_01014	hypothetical protein (2710 nt)		-2.05066					-2.56263
CNAG_01018	histone-lysine N-methyltransferase Su(var)3-9 (2256 nt)	-2.77837	-2.85441	-3.44693	-3.82621	-3.67732
CNAG_01019	superoxide dismutase [Cu-Zn] (1233 nt)	4.03226	4.05245	4.66743	6.50926	5.0787
CNAG_01020	hypothetical protein (1587 nt)			-2.2563	-2.15744	-2.176
CNAG_01021	ATP phosphoribosyltransferase (1629 nt)	-8.32086	-8.58549	-6.95597	-11.6697	-7.72958
CNAG_01023	cohesin complex subunit SCC1 (2654 nt)	-2.88081	-3.37701	-2.66325		-4.16422
CNAG_01025	hypothetical protein (1970 nt)		2.24932	2.24292	2.26773	2.30972
CNAG_01026	gamma-glutamyltransferase (2967 nt)	2.65235	2.99439	3.00629	3.376	3.63253
CNAG_01029	impact family protein (1799 nt)	-2.3207	-2.147		-2.89895
CNAG_01031	hypothetical protein (1670 nt)				2.82325	3.21538
CNAG_01032	hypothetical protein (5299 nt)					2.15245
CNAG_01034	hypothetical protein (1708 nt)	4.36826	6.54027		3.70372	2.50267	-2.05138
CNAG_01035	20S proteasome subunit alpha 4 (1436 nt)			-2.22144		-2.08493
CNAG_01040	carboxypeptidase D (2670 nt)	13.3758	11.9717	6.28808	10.7716	9.14909
CNAG_01041	hypothetical protein (1378 nt)	2.12012	2.02174		2.05213	2.54381
CNAG_01043	hypothetical protein (1517 nt)			5.42633	2.1565	2.90633
CNAG_01045	hypothetical protein (2704 nt)			-2.35362	-2.10963	-2.23609
CNAG_01046	N,N-dimethylglycine oxidase (1992 nt)	-2.65344	-2.67817	-2.5978	-3.215	-2.72783
CNAG_01047	hypothetical protein (1347 nt)	12.5063	14.668	36.8791	34.2427	27.8756		-2.3833
CNAG_01048	hypothetical protein (6039 nt)	8.42522	7.91555	3.04704	4.38806	5.30132
CNAG_01049	H/ACA ribonucleoprotein complex subunit 3 (793 nt)	-3.2141	-3.85898	-5.70368	-5.06643	-5.33063
CNAG_01051	dynactin 1 (4932 nt)	-2.82715	-2.71005	-2.84158		-2.92261
CNAG_01052	hypothetical protein (2240 nt)				4.9484	7.55821
CNAG_01053	nuclear pore complex protein Nup160 (5346 nt)	-2.51287	-2.72414	-2.67911	-4.25638	-3.50008
CNAG_01054	RNA polymerase II subunit A domain phosphatase SSU72 (1517 nt)	-2.07957		-2.28886	-2.84432	-2.29753
CNAG_01055	phospholipid transporter (3196 nt)	2.29309	2.80575	2.65938	2.50275	3.46316
CNAG_01056	hypothetical protein (947 nt)	5.77035	3.37943
CNAG_01058	nitric oxide synthase-interacting protein (1448 nt)	-2.18016			-2.38017
CNAG_01059	vacuolar membrane protein (1921 nt)	8.44787	7.64575	4.15968	9.83949	7.51003
CNAG_01060	hypothetical protein (2278 nt)	-4.30863	-4.69368	-4.02408	-3.60166	-4.71451
CNAG_01061	serine/threonine protein kinase (3772 nt)	2.55272	3.2989		3.51427
CNAG_01064	hypothetical protein (1433 nt)		2.21437
CNAG_01069	hypothetical protein (4335 nt)	2.75502	2.44798	2.51178	2.57956	2.72406
CNAG_01070	class II aldolase/adducin family protein (1953 nt)	5.19943	4.99789		2.24195
CNAG_01073	hypothetical protein (2632 nt)	2.68976	2.76665	2.24616	3.00233	3.65179
CNAG_01074	neutral amino acid transporter (2657 nt)	10.8124	7.57534	6.1035	6.1852	7.68901
CNAG_01075	methylmalonate-semialdehyde dehydrogenase (acylating) (2479 nt)	54.2729	48.052	47.1774	56.1277	52.7517
CNAG_01076	4-aminobutyrate aminotransferase (2151 nt)			2.50497
CNAG_01077	hypothetical protein (1115 nt)			-2.51046	2.12082
CNAG_01080	glycolate oxidase (1715 nt)	3.55681	3.71602	3.01472	3.09456	4.12476
CNAG_01081	hypothetical protein (1630 nt)		2.40303	3.79681	4.18937	3.4424
CNAG_01082	hypothetical protein (4558 nt)			2.6554	3.01254	4.16964
CNAG_01084	ubiquitin-conjugating enzyme 4 (1618 nt)			2.27428		2.29111
CNAG_01085	hypothetical protein (1413 nt)	2.21623	2.62359		2.73201	2.11876
CNAG_01086	hypothetical protein (2271 nt)	2.79567	2.97649	3.7234	4.91929	4.09736
CNAG_01087	hypothetical protein (2857 nt)	4.19983	4.43714	4.15278	4.35237	3.79166
CNAG_01089	hypothetical protein (913 nt)				-2.04478
CNAG_01090	alpha/beta hydrolase fold protein (1531 nt)		2.51341	6.56613	4.48299	5.27282			-4.84058
CNAG_01091	U5 small nuclear ribonucleoprotein component (3789 nt)	-2.53265	-2.56468	-3.32603	-3.06692	-3.3126
CNAG_01092	hypothetical protein (1106 nt)	-2.27659	-2.58452	-2.90681	-3.14252	-3.33101
CNAG_01095	BEM46 family protein (1871 nt)	2.68689	2.8751	3.50476	3.591	3.03033
CNAG_01097	short-chain dehydrogenase/reductase SDR (1876 nt)	2.17389	2.49979	7.79067	3.65234	3.85877
CNAG_01098	pre-rRNA-processing protein IPI1 (2660 nt)				-2.42903	-2.20599
CNAG_01099	cleavage and polyadenylation specificity factor subunit 2 (3219 nt)	-2.28496	-2.55227	-2.62171	-2.51508	-2.79491
CNAG_01101	hypothetical protein (4221 nt)	-2.29135	-2.25944	-2.87095		-2.62195
CNAG_01102	oxidoreductase (1461 nt)		2.04478		4.12196	4.32928
CNAG_01104	ribosomal RNA-processing protein 8 (1715 nt)	-2.80844	-2.94648	-5.84659	-4.25877	-5.25648
CNAG_01105	hypothetical protein (3888 nt)	-4.52183	-4.20821	-3.04009
CNAG_01108	allantoicase (3230 nt)	6.68574	6.53694	7.81518	5.36894	6.4176
CNAG_01110	co-chaperone (871 nt)			-2.84139		-2.03956
CNAG_01111	eukaryotic translation initiation factor 3 subunit K (1435 nt)	-4.44419	-4.60225	-8.05294	-7.13011	-6.97094
CNAG_01112	xenobiotic reductase (1755 nt)		2.56083	3.53619	2.86517	3.54898				-2.28441
CNAG_01113	hypothetical protein (960 nt)			-2.20185	-2.12968	-2.07236
CNAG_01116	beta-ketoacyl reductase (2768 nt)	10.2277	9.96483	7.59791	14.4202	12.5051
CNAG_01118	AAT family amino acid transporter (3091 nt)					2.37075
CNAG_01119	POT family proton-dependent oligopeptide transporter (2842 nt)				2.9378
CNAG_01120	pyruvate dehydrogenase complex dihydrolipoamide acetyltransferase (2541 nt)	-2.33376	-2.16317	-4.88242	-3.34056	-3.21332
CNAG_01121	hypothetical protein (1224 nt)	10.2455	12.8648	5.65466	10.3042	5.58725				2.48118
CNAG_01122	hypothetical protein (1147 nt)			-2.53866		-2.40866
CNAG_01123	DRAP deaminase (2303 nt)	-4.29171	-4.9168	-6.43869	-11.9479	-7.21984
CNAG_01124	hypothetical protein (1140 nt)			-3.19982	-3.61333	-2.20772
CNAG_01126	guanine nucleotide exchange protein for ADP-robosylation factor (6795 nt)	-2.2935	-2.21913		-2.15077	-2.3321
CNAG_01128	hydroxyacylglutathione hydrolase (1475 nt)	2.22214	2.47947	2.05603	2.20329	2.30331
CNAG_01130	hypothetical protein (3332 nt)	-6.1402	-6.24632	-9.67778	-8.4726	-5.55443
CNAG_01132	nucleolar protein 6 (1351 nt)	-4.09178	-4.56021	-8.25607	-11.4713	-6.56002
CNAG_01133	mitochondrial protein (1404 nt)	-6.48544	-6.68526	-2.92314		-6.37866
CNAG_01134	hypothetical protein (4271 nt)	-2.4313	-2.70244	-3.09258		-2.42188
CNAG_01135	delta(3,5)-Delta(2,4)-dienoyl-CoA isomerase (2037 nt)	2.67826	2.86646	2.40234	3.68935	2.85837
CNAG_01136	hypothetical protein (1374 nt)	-4.85607	-5.15163	-4.53821	-6.12669	-7.12285
CNAG_01138	cytochrome c peroxidase, mitochondrial (1756 nt)	12.4362	11.8682	27.2192	10.9821	17.8049
CNAG_01139	hypothetical protein (1006 nt)	4.04621	3.39219			3.6418
CNAG_01140	ATP-dependent RNA helicase DRS1 (3171 nt)	-10.7725	-15.4077	-19.7867	-28.0189	-21.1876
CNAG_01141	exosome complex component RRP40 (1233 nt)		-2.03026	-3.88463	-2.90091	-2.69459
CNAG_01143	hypothetical protein (1487 nt)	-4.77162	-4.6105	-9.31233		-6.71347
CNAG_01144	replication factor A1 (2478 nt)	-3.3379	-3.19527	-2.6619		-3.48693			2.30627
CNAG_01145	hypothetical protein (1549 nt)	-2.02167
CNAG_01146	U3 small nucleolar RNA-associated protein 22 (4208 nt)	-3.59015	-4.20642	-8.43286	-7.58681	-8.50673
CNAG_01148	FK506-binding protein 4 (1981 nt)	-31.572	-29.4701	-29.5646	-68.1695	-43.6531
CNAG_01150	omega-6 fatty acid desaturase (delta-12 desaturase) (2666 nt)	2.94202	3.30974	2.17612	3.08602	2.82644
CNAG_01152	small subunit ribosomal protein S6e (1129 nt)	-23.3196	-21.9878	-27.9126	-34.4059	-32.0782
CNAG_01153	small subunit ribosomal protein S13e (1014 nt)	-19.8809	-20.1256	-25.5069	-31.1271	-28.1436
CNAG_01154	hypothetical protein (1709 nt)			2.23595
CNAG_01155	glycerol kinase (2859 nt)	-4.76654	-4.25583		-3.40672	-2.36617
CNAG_01156	hypothetical protein (2732 nt)	-2.06285	-2.34405	-3.86929	-3.05793	-3.12162
CNAG_01157	hypothetical protein (2348 nt)		-2.02356			-2.55466
CNAG_01162	hypothetical protein (1836 nt)	-5.10521	-5.0376	-3.36934	-4.59044	-5.01909
CNAG_01163	DNA repair and recombination protein RAD54-like protein (3211 nt)								3.44807
CNAG_01167	chromosome associated protein (4724 nt)	-2.40218	-2.3923	-2.38872		-2.69426			2.30857
CNAG_01168	H/ACA ribonucleoprotein complex subunit 4 (2124 nt)	-3.98133	-4.14486	-8.23069	-6.64479	-8.36311
CNAG_01170	small subunit ribosomal protein S17 (1236 nt)	-7.58297	-7.1717	-13.0274	-13.361	-15.7892
CNAG_01171	hypothetical protein (682 nt)	-4.87182	-7.14385	-9.18278	-22.5352	-5.17957
CNAG_01172	hypothetical protein (2758 nt)	-3.11892	-3.64568	-4.92959	-3.14264	-3.69234
CNAG_01177	nuclear envelope-endoplasmic reticulum network protein (1793 nt)				-2.20854	-2.3383
CNAG_01179	DNA-directed RNA polymerase I and III subunit RPAC1 (1705 nt)	-5.87293	-6.28986	-9.82261	-11.3286	-11.5394
CNAG_01180	hypothetical protein (2481 nt)	7.35336	7.02223	7.28097	6.38075	6.79176
CNAG_01181	small subunit ribosomal protein S27Ae (1085 nt)	-11.6596	-11.5773	-11.7916	-17.7865	-16.4762
CNAG_01183	hypothetical protein (2632 nt)	-2.06346
CNAG_01184	hypothetical protein (2225 nt)		2.11789	2.84578	2.37611	3.35516
CNAG_01185	hsp70-like protein (1779 nt)		-2.04067
CNAG_01186	hypothetical protein (3137 nt)					2.17839
CNAG_01187	ribosome production factor 2 (1320 nt)	-3.48051	-4.41511	-8.07936	-9.8275	-7.64193
CNAG_01188	peroxin-19 (4352 nt)			2.00609	2.64879	2.33939
CNAG_01189	DNA-directed RNA polymerase I subunit RPA1 (5931 nt)	-3.99465	-4.30829	-6.2686	-8.79652	-6.87199
CNAG_01191	long-chain fatty acid transporter (1862 nt)	2.57921	2.52863		3.20972	2.37089
CNAG_01193	hypothetical protein (3834 nt)	12.1647	13.1966	2.71287	5.77284	6.03829
CNAG_01197	ran GTPase-activating protein 1 (1607 nt)	-4.85236	-5.6239	-6.3589	-5.99001	-6.25365
CNAG_01198	small nuclear ribonucleoprotein F (819 nt)	-2.10335	-2.26537	-3.37454	-2.15457	-3.70255
CNAG_01199	nuclear pore complex protein Nup62 (2608 nt)				-2.45348	-2.08766
CNAG_01200	pre-mRNA-splicing factor 38A (1360 nt)	-2.1207	-2.0337	-2.5643	-2.69259	-2.2876
CNAG_01202	hypothetical protein (1518 nt)	-2.07848	-2.32086	-4.46565	-4.28398	-4.36954
CNAG_01203	dual specificity phosphatase 12 (2604 nt)	-2.29804	-2.66507	-2.22055	-2.51638	-2.5102
CNAG_01204	ATP synthase F1, delta subunit (1269 nt)			-2.21238	-2.06829	-2.07036
CNAG_01207	hypothetical protein (2897 nt)	5.69865	5.23068	4.07785	7.05287	4.83108
CNAG_01208	high-affinity cell membrane calcium channel protein (7824 nt)	-2.08625	-2.22703		-2.24712
CNAG_01210	hypothetical protein (1190 nt)	8.18575	6.29361		2.3653	3.85089
CNAG_01213	hypothetical protein (3433 nt)	-2.32644	-2.29716		-2.13874
CNAG_01214	alpha-1,6-mannosyltransferase (2073 nt)			2.02738		2.0348
CNAG_01216	6-phosphogluconolactonase (1387 nt)	2.71433	2.73817	3.44218	2.81818	2.53106
CNAG_01220	mitochondrial FAD-linked sulfhydryl oxidase ERV1 (770 nt)			-2.09937	-2.56841
CNAG_01223	hypothetical protein (1906 nt)					-2.83534
CNAG_01224	large subunit ribosomal protein L18-A (1535 nt)	-23.3772	-23.0987	-24.2042	-33.3163	-33.8844
CNAG_01230	chitin deacetylase 2 (2104 nt)			3.08852
CNAG_01231	agmatinase (2170 nt)	2.53134			3.4699
CNAG_01232	calcium-translocating P-type ATPase, PMCA-type (5307 nt)			2.69833
CNAG_01233	hypothetical protein (5422 nt)	-2.37155	-2.45545	-2.43045
CNAG_01234	spore wall assembly-associated protein (4392 nt)					2.05396
CNAG_01236	rRNA-processing protein EBP2 (1636 nt)	-4.16833	-4.31996	-10.3521	-8.12592	-6.84609
CNAG_01238	arginine biosynthesis ArgJ, mitochondrial (2506 nt)	-3.015	-2.63172	-2.59896	-3.17878	-2.0698
CNAG_01239	chitin deacetylase (2561 nt)					2.54409
CNAG_01240	hypothetical protein (2193 nt)				2.35878	2.00426
CNAG_01243	histone-lysine N-methyltransferase, H3 lysine-4 specific (5161 nt)		-2.02151
CNAG_01245	hypothetical protein (2994 nt)			-2.3372	-2.20056	-2.67821
CNAG_01246	hypothetical protein (1547 nt)			-2.75905		-2.17609
CNAG_01250	tRNA ligase (3334 nt)			-2.83904	-2.49672	-2.3345
CNAG_01252	thiosulfate/3-mercaptopyruvate sulfurtransferase (1812 nt)	7.59423	11.5941	13.4007	23.4325	11.8214
CNAG_01253	mitochondrial import inner membrane translocase subunit TIM10 (1007 nt)	-3.26492	-3.994	-4.50573	-5.8691	-5.0008
CNAG_01256	hypothetical protein (4084 nt)	6.09755	5.76628	5.74331	5.48554	7.25065
CNAG_01261	myosin I binding protein (4908 nt)			4.22095	2.15333	2.36812
CNAG_01262	guanine nucleotide-binding protein subunit beta (1484 nt)	5.2227	6.56827	3.77562	7.23605	5.26021
CNAG_01263	vacuolar transporter chaperone 4 (3192 nt)				-2.28207
CNAG_01264	homoisocitrate dehydrogenase (1648 nt)	-3.22641	-3.47853	-3.14546	-5.55373	-3.57937
CNAG_01265	charged multivesicular body protein 6 (1389 nt)					2.23369
CNAG_01270	hypothetical protein (1704 nt)					-2.10794
CNAG_01271	pre-mRNA-splicing factor ISY1 (1504 nt)			-2.04601		-2.01338
CNAG_01272	hypothetical protein (1827 nt)	-28.6958	-22.998	-4.22261		-90.6554			3.43596	4.73022
CNAG_01273	cellular nucleic acid-binding protein (1857 nt)	-5.72459	-5.8745	-5.89538	-7.0024	-8.19452
CNAG_01275	hypothetical protein (2299 nt)	-8.28824	-6.35672	-7.84377	-9.57607	-5.89818
CNAG_01277	hypothetical protein (2989 nt)	-8.56898	-7.88244	-5.00135	-6.17889	-6.2503
CNAG_01278	phospholipid-translocating ATPase (6486 nt)	-3.26729	-3.32994		-2.3149
CNAG_01279	ubiquitin-conjugating enzyme E2 S (3180 nt)			-2.22372		-2.18963
CNAG_01281	hypothetical protein (1253 nt)	2.89862	2.69656		2.21625	2.63938
CNAG_01285	Aur protein kinase (2095 nt)	-4.61128	-4.81743	-2.72668	-2.76486	-3.92257
CNAG_01286	hypothetical protein (2241 nt)	2.98962	3.11301			2.1175
CNAG_01288	solute carrier family 25, member 33/36 (1890 nt)	-8.24173	-8.77801	-5.50136	-7.8654	-7.47794
CNAG_01289	hypothetical protein (960 nt)	2.35969
CNAG_01290	hypothetical protein (1079 nt)	-3.35084	-4.7183	-2.54308	-2.66488
CNAG_01291	hypothetical protein (1304 nt)	-2.08068		-2.53338		-2.51632
CNAG_01292	pol II transcription elongation factor (4136 nt)	-2.11592				-2.10081
CNAG_01293	hypothetical protein (6955 nt)	-2.18175	-2.23743			-2.02619
CNAG_01296	RNA polymerase I-specific transcription initiation factor RRN3 (3702 nt)	-2.4359	-2.97959	-2.32469	-2.53993	-2.05334
CNAG_01300	small subunit ribosomal protein S21e (3148 nt)	-21.0585	-20.9639	-35.8892	-29.5744	-39.9411
CNAG_01301	hypothetical protein (1325 nt)	2.28391	2.40208	2.4994	2.7838	2.81325
CNAG_01302	hypothetical protein (748 nt)			-2.09151		-2.02659
CNAG_01304	polynucleotide 5'-hydroxyl-kinase GRC3 (2884 nt)			-2.36773	-2.7602
CNAG_01305	methionine-tRNA ligase (3007 nt)	-5.22167	-5.63857	-4.79941	-8.00554	-6.1824
CNAG_01307	endoplasmic reticulum protein (1614 nt)			3.21511	2.04954	2.34597
CNAG_01310	nucleolar protein (1734 nt)	-5.6883	-7.41579	-8.82768	-7.48008	-9.81265
CNAG_01313	hypothetical protein (911 nt)	2.19347	2.25617	2.01857
CNAG_01314	vacuolar protein (3020 nt)	3.36625	2.91178	3.34135	3.19619	3.10016
CNAG_01316	replication factor A2 (1279 nt)	-2.6603	-2.75859	-3.12914		-3.08912			2.93124
CNAG_01320	large subunit ribosomal protein L17 (1636 nt)	-2.43549	-2.53834	-3.33232	-2.96854	-3.41779
CNAG_01321	acyl carrier protein (1226 nt)	2.03676	2.06855
CNAG_01324	hypothetical protein (1691 nt)			-2.45123		-2.87539
CNAG_01325	DASH complex subunit SPC19 (984 nt)	-4.2905	-4.12866	-4.38083		-3.90716
CNAG_01331	hypothetical protein (1494 nt)	4.45211	4.39867	2.55742	7.14227	3.42142
CNAG_01332	small subunit ribosomal protein S24e (1400 nt)	-15.4337	-14.9169	-20.5413	-22.0945	-24.0435
CNAG_01333	Haspin protein kinase (2373 nt)	-9.16658	-9.39176	-3.64321	-2.1914	-4.96439
CNAG_01334	hypothetical protein (4427 nt)	-5.43695	-5.68691			-2.58213
CNAG_01335	hypothetical protein (2304 nt)	-3.88782	-3.50681	-2.32137		-2.41136			2.11767
CNAG_01336	hypothetical protein (2187 nt)	2.6658	2.81516	2.32612	2.35979	2.23265
CNAG_01337	WD-repeat protein (2697 nt)	3.58818	4.18975	3.09327	4.5362	3.6688
CNAG_01338	xeroderma pigmentosum group C-complementing protein (4379 nt)			2.69513	2.27243	2.3236
CNAG_01341	mannose-6-phosphate isomerase (1038 nt)				2.90894	3.61797
CNAG_01345	small subunit ribosomal protein S2 (1963 nt)	-4.51743	-4.88498	-6.88586	-8.26521	-8.39757
CNAG_01346	hypothetical protein (1700 nt)	-2.03511	-2.1856
CNAG_01348	cyanate hydratase (2322 nt)			3.72136				-3.36901
CNAG_01349	hypothetical protein (1601 nt)	2.83592	3.33427	2.01964		3.11331
CNAG_01350	hypothetical protein (1852 nt)	2.79117	3.09806	3.17825	2.56354	2.83367
CNAG_01353	hypothetical protein (2160 nt)		-3.30059	-4.9312	-4.50296	-3.88027
CNAG_01354	hypothetical protein (2680 nt)		-5.9544		-10.4305	-6.48793
CNAG_01358	hypothetical protein (1173 nt)			-2.63201
CNAG_01363	XPA-binding protein 1 (1606 nt)	-2.1055	-2.24373	-2.20192	-3.14611	-2.58973
CNAG_01364	guanylate kinase (1893 nt)	-4.45471	-4.4682	-4.91285	-5.93073	-4.86681
CNAG_01368	hypothetical protein (2490 nt)	-2.34724	-2.31912
CNAG_01379	hypothetical protein (675 nt)	-7.64923	-8.66294	-7.87399	-16.8852	-11.2067
CNAG_01380	phosphatidylserine decarboxylase (2463 nt)	2.17837	2.63231	3.85342	3.18163	3.18743
CNAG_01382	aspartyl-tRNA(Asn)/glutamyl-tRNA (Gln) amidotransferase subunit A (2093 nt)				-2.06614
CNAG_01384	hypothetical protein (3634 nt)	21.9453	30.6922	30.1856	106.266	9.58519			-2.44781
CNAG_01386	phosphatidylinositol glycan, class P (1065 nt)			3.21491	2.1598
CNAG_01389	hypothetical protein (2511 nt)	-7.04444	-7.69094	-2.42601		-3.84571
CNAG_01390	adenine phosphoribosyltransferase (967 nt)	-52.6669	-62.4406	-60.4092	-145.426	-64.2451
CNAG_01391	cell division cycle protein 37 (2109 nt)			-2.64121	-2.0617	-2.34203
CNAG_01395	ribose-5-phosphate isomerase (2096 nt)	-2.15519		-2.29179	-2.5987	-2.61359
CNAG_01397	mitochondrial import inner membrane translocase subunit (1373 nt)	-4.47569	-5.23889	-7.82604	-6.76068	-6.69949
CNAG_01398	ATP-dependent RNA helicase DOB1 (3806 nt)				-2.45215	-2.2542
CNAG_01399	hypothetical protein (1295 nt)	2.32665	2.37999	2.00447	2.94179	2.09398
CNAG_01400	3-deoxy-7-phosphoheptulonate synthase (1710 nt)	-11.9657	-14.0794	-15.8765	-34.7054	-21.6041
CNAG_01404	hsp71-like protein (2264 nt)	-8.8409	-9.46312	-12.9272	-18.0739	-16.1671
CNAG_01405	hypothetical protein (2719 nt)	2.05712	2.18662		2.2074	2.10429
CNAG_01412	phosphatidate phosphatase LPIN (4413 nt)			2.32251
CNAG_01413	nucleolysin TIA-1/TIAR (2222 nt)	-2.11867			-2.37856	-2.04958
CNAG_01415	cytoplasmic protein (4754 nt)	-2.18185	-2.54517	-2.32419	-3.55614	-2.93106
CNAG_01416	hypothetical protein (1344 nt)	-3.81023	-3.80234	-6.86807	-7.92786	-7.45199
CNAG_01417	hypothetical protein (1232 nt)		2.45716		5.54559	4.71952
CNAG_01419	hypothetical protein (3379 nt)				2.21987	2.22164
CNAG_01420	hypothetical protein (1896 nt)			2.25107
CNAG_01421	hypothetical protein (7171 nt)	-2.04509	-2.1437			-2.30264
CNAG_01422	endoplasmic reticulum protein (3075 nt)	2.89935	3.41396	6.36949	4.63258	5.05664
CNAG_01423	hypothetical protein (2904 nt)	-2.52859	-2.39194		-2.86327	-2.35031
CNAG_01424	hypothetical protein (5018 nt)	2.69449	2.92485	3.67908	2.96717	4.03283
CNAG_01428	eukaryotic translation initiation factor 5A (3830 nt)	-9.41427	-10.2737	-19.5309	-22.6656	-20.5451
CNAG_01430	hypothetical protein (2433 nt)	-2.76451	-2.92449	-2.50734		-2.59244
CNAG_01431	hypothetical protein (2012 nt)			-				-
CNAG_01432	ribosome assembly protein 4 (2094 nt)	-6.80753	-7.9754		-11.5984	-15.4249
CNAG_01435	serine-tRNA ligase (2015 nt)	-5.02614	-5.52986	-8.70487	-8.79611	-8.57754
CNAG_01437	ribosomal RNA assembly protein (1516 nt)		-2.31095	-3.74894	-3.00631	-2.73836
CNAG_01438	transcription factor (3644 nt)	-2.43405	-2.21357	-2.79083		-3.11348			3.17432
CNAG_01439	U4/U6 small nuclear ribonucleoprotein PRP4 (2278 nt)			-2.34987	-2.74569	-2.42863
CNAG_01441	hypothetical protein (3392 nt)	2.82226	3.00809	4.11534	2.48159	3.2367
CNAG_01442	cysteine desulfurase IscS (3400 nt)	2.37088	2.39064	2.40041	2.66651	3.47461
CNAG_01445	autophagy-like protein 9 (4150 nt)	3.14221	3.15083	3.12552	3.50421	3.19998
CNAG_01446	hypothetical protein (862 nt)		2.7231	53.7124	11.3503	8.12435
CNAG_01448	hypothetical protein (3373 nt)									2.3842
CNAG_01451	hypothetical protein (566 nt)			-2.80027		-2.01054
CNAG_01452	hypothetical protein (1227 nt)	2.29402	2.85017	2.84582	3.15784	2.67983
CNAG_01455	large subunit ribosomal protein L39 (1424 nt)	-6.34165	-6.75538	-14.3369	-11.0078	-11.0859
CNAG_01456	hypothetical protein (1353 nt)	3.69598	2.72482
CNAG_01464	nitric oxide dioxygenase (2864 nt)		-6.64713		-6.90724	-5.63143
CNAG_01467	solute carrier family 35, member F5 (4343 nt)				-2.03296
CNAG_01469	CDP-diacylglycerol-serine O-phosphatidyltransferase (1118 nt)		2.11448		2.03966
CNAG_01470	NADH dehydrogenase (ubiquinone) flavoprotein 2 (1196 nt)			-2.04056
CNAG_01473	hypothetical protein (3362 nt)			2.06737
CNAG_01475	sphingolipid C9-methyltransferase (1991 nt)	-5.50921	-5.51981	-3.9687	-5.16008	-5.43815
CNAG_01479	hypothetical protein (1309 nt)	-2.89804	-3.05887	-2.4171	-3.09802	-2.83504
CNAG_01480	large subunit ribosomal protein L12 (1528 nt)	-15.4601	-16.5048	-26.4577	-23.127	-25.6176
CNAG_01481	hypothetical protein (2221 nt)	12.4141	10.955	18.588	18.5636	25.1539
CNAG_01486	large subunit ribosomal protein L15-A (1715 nt)	-14.5876	-14.1796	-23.5002	-19.9909	-23.0585
CNAG_01489	maltose O-acetyltransferase (1032 nt)		2.98897	2.55332	2.05203	2.34846				-2.52169
CNAG_01493	hypothetical protein (1081 nt)				2.47084				-2.99733
CNAG_01495	myo-inositol 2-dehydrogenase (1905 nt)	-2.04016
CNAG_01496	protein phosphatase 5 (2464 nt)	-3.10107	-2.86669	-3.37548	-3.27302	-2.60732
CNAG_01498	arylsulfatase (3444 nt)	-2.2925	-3.23182	-5.54719	-3.65039
CNAG_01499	hypothetical protein (3470 nt)	2.31917	2.34375		2.48635
CNAG_01501	hypothetical protein (3305 nt)			-2.09761
CNAG_01504	hypothetical protein (1314 nt)			2.44764	2.17113
CNAG_01506	hypothetical protein (2331 nt)					-2.70614				2.49543
CNAG_01507	protein CGI121 (1338 nt)	-2.27185	-2.55214	-2.48078	-2.48533	-3.69862
CNAG_01509	hypothetical protein (1866 nt)	-2.04291	-2.00195	-2.63339	-2.61713	-2.46888
CNAG_01512	hypothetical protein (3058 nt)					2.74269
CNAG_01513	hypothetical protein (2153 nt)					2.50955
CNAG_01519	endonuclease/exonuclease/phosphatase (1522 nt)	2.89692	3.52439	6.23083	4.79625	4.62349
CNAG_01522	phenylalanine-tRNA ligase (1610 nt)			-2.35066	-2.0011
CNAG_01525	hypothetical protein (2726 nt)			2.59434	2.61175
CNAG_01528	hypothetical protein (1459 nt)	-9.09769	-11.1432	-11.7525	-13.3952	-14.5404
CNAG_01529	solute carrier family 25 (mitochondrial phosphate transporter), member 23/24/25/41 (1934 nt)				-2.12322
CNAG_01530	suppressor protein SPT23 (5965 nt)				-2.03584
CNAG_01531	DNA helicase II/ATP-dependent DNA helicase PcrA (4497 nt)	-2.77466	-3.20583			-2.07805
CNAG_01532	phosphatidylinositol phosphate phosphatase (5074 nt)			-2.14804
CNAG_01534	hypothetical protein (835 nt)	20.2378	10.1845	15.0848	16.5415	33.8022
CNAG_01535	amino acid permease (3066 nt)				-2.46012	-2.43629
CNAG_01536	myosin heavy chain (6199 nt)	-2.90538	-3.68634	-3.51644	-2.35741	-3.14387
CNAG_01538	hypothetical protein (4903 nt)	2.21008	2.1847
CNAG_01539	myo-inositol-1-phosphate synthase (2406 nt)	-7.42584	-6.34529	-4.79346	-5.87044	-8.88406
CNAG_01540	dehydrogenase (2140 nt)	3.21044	3.55064	3.58377	2.83632	4.21288
CNAG_01541	hypothetical protein (1461 nt)	8.655	9.00593	7.17131	11.5932	8.63842
CNAG_01542	taurine catabolism dioxygenase TauD (1840 nt)	42.2747	45.5752	124.205	32.2467	92.298
CNAG_01544	histidyl-tRNA synthetase (2252 nt)	-2.64454	-2.95698	-3.31079	-4.02434	-2.96702
CNAG_01545	hypothetical protein (2014 nt)	4.82384	5.01829	3.70381	3.79759	4.27327
CNAG_01549	splicing factor 3A subunit 3 (1923 nt)		-2.01346	-2.21598	-2.0997	-2.52958
CNAG_01550	pre-rRNA-processing protein TSR3 (1539 nt)	-2.26314	-2.68956	-3.96549	-3.42334	-4.18384
CNAG_01551	hypothetical protein (2110 nt)	4.77924	4.53677	3.41474	6.46561	2.93663
CNAG_01552	blocked early in transport 1 (1108 nt)	2.14481	2.24001	2.0311
CNAG_01553	CORD and CS domain-containing protein (1644 nt)			-2.37399	-2.10569	-2.25895
CNAG_01558	chlorophyll synthesis pathway protein BchC (2088 nt)		-2.31634
CNAG_01559	hypothetical protein (3724 nt)	-4.16538	-3.39373		-2.48598	-2.09064
CNAG_01562	hypothetical protein (2150 nt)	-5.03327	-3.96263	-3.3702	-3.97077	-12.2559
CNAG_01564	nucleolar protein 12 (2295 nt)	-3.33021	-3.37942	-10.4226	-9.16082	-6.39229
CNAG_01565	biotin-[acetyl-CoA-carboxylase] ligase (3072 nt)					-2.16892
CNAG_01566	gamma-tubulin complex component 3 (3498 nt)	-6.11046	-7.56278	-5.36138	-4.25146	-5.71438
CNAG_01567	hypothetical protein (2249 nt)	9.70875	10.0329	8.97851	10.2906	17.4998
CNAG_01568	T-complex protein 1 subunit alpha (2249 nt)	-2.83466	-2.74912	-4.29065	-3.06005	-3.21518
CNAG_01569	hypothetical protein (2843 nt)	2.61502	2.59193	2.17775	3.03704	2.22336
CNAG_01572	tyrosine phosphatase (3769 nt)	-7.42608	-6.82084
CNAG_01573	hypothetical protein (3801 nt)			-2.29725					3.89074
CNAG_01574	hypothetical protein (3066 nt)	-3.61215	-3.34481		-2.81715	-2.45552
CNAG_01575	ATP-binding cassette transporter (6279 nt)				-2.06208
CNAG_01576	hypothetical protein (2144 nt)	3.01232	2.97332	2.8464	2.97638	2.58486
CNAG_01577	glutamate dehydrogenase (NADP ) (2649 nt)	-10.9284	-8.74686		-10.028	-2.18406
CNAG_01582	hypothetical protein (496 nt)					2.49858
CNAG_01584	hydrolase (1872 nt)	4.86456	5.04985	18.4718	9.93333	8.76282
CNAG_01585	hypothetical protein (936 nt)		3.60816	68.1723	11.879	11.7545			-2.81955
CNAG_01586	F-type H -transporting ATPase subunit B (1541 nt)			-2.42066	-2.29482	-2.3912
CNAG_01588	plasma membrane proteolipid 3 (1425 nt)	3.85524	4.01872	17.9442	6.91556	6.17722
CNAG_01590	large subunit ribosomal protein L32 (694 nt)		-2.05645	-3.56676	-3.31423	-3.49783
CNAG_01593	ribosome biogenesis protein SSF1/2 (1748 nt)	-3.67835	-3.6272	-6.00381	-7.07885	-5.95146
CNAG_01594	glycine dehydrogenase (3734 nt)			-2.64278	-3.3246	-4.04023
CNAG_01596	hypothetical protein (1242 nt)	-3.26413	-3.65891	-4.75903	-7.63021	-5.03313
CNAG_01598	template-activating factor I (1544 nt)	-3.30008	-3.25871	-6.0171	-5.53955	-5.13765
CNAG_01599	hypothetical protein (1601 nt)	-2.22976	-2.37235	-3.11663	-3.77779	-2.61498
CNAG_01600	ribosome assembly protein RRB1 (1703 nt)	-2.35383	-3.17688	-4.21616	-6.71893	-2.71537
CNAG_01601	lipase (2044 nt)	4.23083	3.89777	7.17956	5.41263	7.29618
CNAG_01602	IQ domain-containing calmodulin-binding protein (3000 nt)			2.02393
CNAG_01603	hypothetical protein (1757 nt)								2.71913
CNAG_01604	TIGR01458 family HAD hydrolase (1579 nt)					2.0746
CNAG_01605	rossman fold oxidoreductase (1472 nt)	10.3416	12.7431	12.7544	10.2601	16.0944
CNAG_01607	thioredoxin (1644 nt)			-3.28908	-2.52714	-2.59277
CNAG_01608	nuclear GTP-binding protein (2773 nt)	-2.61445	-2.4148	-5.53609	-5.14288	-3.6371
CNAG_01609	cystathionine gamma-synthase (5226 nt)	-2.78234	-3.0819	-2.08624	-4.84716	-2.69601
CNAG_01611	hypothetical protein (2834 nt)	15.2663	14.0951	4.29129	10.0698	8.16434
CNAG_01612	CAMK/CAMKL protein kinase (3457 nt)	3.90819	4.34214		3.36105	3.50893
CNAG_01615	aldo-keto reductase (1338 nt)			2.69019	2.07955	2.17232
CNAG_01616	hypothetical protein (4495 nt)				-2.26475	-2.01808
CNAG_01619	hypothetical protein (2960 nt)	2.49488	2.53206		3.03764	2.62086
CNAG_01620	hypothetical protein (2339 nt)		-2.18685
CNAG_01623	tRNA pseudouridine(55) synthase (1981 nt)	-6.12907	-6.94748	-10.4191	-8.80481	-9.04558
CNAG_01624	hypothetical protein (2299 nt)			-3.27559	-2.40159	-2.44821
CNAG_01625	hypothetical protein (1763 nt)	-2.094	-2.74346	-7.20418	-3.79507	-4.08314
CNAG_01626	transcriptional adapter 2-alpha (3155 nt)			2.66176
CNAG_01628	small subunit ribosomal protein S20 (749 nt)	-31.5467	-33.0208	-41.276	-55.0821	-60.7857
CNAG_01629	multifunctional methyltransferase subunit TRM112 (885 nt)	-7.32614	-9.95426	-22.595	-17.7714	-20.7887
CNAG_01634	large subunit GTPase 1 (2728 nt)	-3.0962	-3.5384	-6.10888	-6.78688	-5.59394
CNAG_01635	hypothetical protein (2232 nt)	11.6446	11.1216	17.7217	12.9806	13.2065
CNAG_01636	peptidyl-prolyl cis-trans isomerase-like 1 (1172 nt)	-2.68189	-2.64728	-2.35358	-3.69439	-2.68549
CNAG_01638	mitotic spindle assembly checkpoint protein MAD2 (1234 nt)	-3.28522	-3.07943	-2.6418		-3.17546
CNAG_01639	elongation factor G, mitochondrial (3011 nt)	-23.8112	-31.1692	-33.021	-37.0097	-44.2417
CNAG_01641	DNA polymerase phi subunit (4173 nt)	-3.56292	-4.07051	-6.94612	-8.21773	-8.11775
CNAG_01647	translocation protein SEC66 (1340 nt)					-2.05108
CNAG_01648	histone H4 (848 nt)				2.22052
CNAG_01650	large subunit ribosomal protein L7 (2730 nt)			-3.42145	-3.0189	-2.90776
CNAG_01651	glicosidase (3262 nt)	3.02551	3.0912	2.45349	2.28094	3.5237
CNAG_01652	peptide-N4-(N-acetyl-beta-glucosaminyl)asparagine amidase (2611 nt)	2.26295	2.12483		2.38514
CNAG_01656	hypothetical protein (1866 nt)	-4.31834	-4.70269	-8.19575		-4.13001			2.77938
CNAG_01657	fumarate hydratase, mitochondrial (2022 nt)			-2.43869
CNAG_01660	translation initiation factor eIF-2B subunit alpha (1749 nt)			-2.64775	-2.4267	-2.67185
CNAG_01663	dynactin 4 (2006 nt)		-2.08167
CNAG_01664	CMGC/CDK/CDC2 protein kinase (1735 nt)	-6.43619	-5.88425	-9.15698	-3.39282	-8.26506
CNAG_01665	tRNA-splicing endonuclease subunit Sen34 (1220 nt)				-2.46065
CNAG_01666	U6 snRNA-associated Sm-like protein LSm2 (1030 nt)			-2.7599		-2.13672
CNAG_01667	4-hydroxybenzoate polyprenyl transferase (2824 nt)	-3.24725	-2.87054	-3.27408	-3.42362	-2.91299
CNAG_01668	hypothetical protein (2092 nt)		-2.80301	-2.69612	-3.77099	-2.36752
CNAG_01669	metallo-beta-lactamase family protein (1748 nt)	-2.39346	-2.10536		-2.68168	-2.20935
CNAG_01670	hypothetical protein (1198 nt)	2.80474	3.05718	5.25477	3.73211	4.94483
CNAG_01671	acetyl/propionyl CoA carboxylase (2565 nt)	81.1064	77.1989	52.4094	137.397	54.1826
CNAG_01674	MFS transporter (2567 nt)	-2.44352	-3.05664	-2.54501	-2.45867	-2.80942
CNAG_01675	tagatose-bisphosphate aldolase (2470 nt)	10.374	11.1538	12.8371	10.2323	10.3329
CNAG_01676	tRNA (adenine-N(1)-)-methyltransferase non-catalytic subunit TRM6 (2245 nt)		-2.14936	-4.42763	-3.57691	-4.90168
CNAG_01679	small subunit ribosomal protein S15 (1645 nt)	-4.04678	-4.11814	-6.58909	-5.99573	-8.14092
CNAG_01680	3-methylcrotonyl-CoA carboxylase alpha subunit (3161 nt)	48.8553	40.946	27.2639	49.9433	41.203
CNAG_01681	cytosine permease (3144 nt)	-10.0765	-10.3656	-4.36154	-20.2868	-8.50612
CNAG_01682	mitochondrial outer membrane 72K protein (2365 nt)	-4.86342	-4.47022	-3.46364	-5.00858	-3.81622
CNAG_01683	monosaccharide transporter (2738 nt)	-231.159	-254.601	-21.8394	-149.553	-80.7613
CNAG_01686	hypothetical protein (1853 nt)				2.08371	2.19709
CNAG_01687	Atypical/RIO/RIO2 protein kinase (2247 nt)		-3.13412	-4.57467	-5.40238	-4.42587
CNAG_01688	ATP-dependent metalloprotease (3055 nt)	-3.85367	-4.29524	-4.54325	-6.21276	-5.42975
CNAG_01689	hypothetical protein (1132 nt)	2.88429	2.69758	2.07526	2.52196	2.90137
CNAG_01690	MFS transporter (3392 nt)	15.3182	11.4183	25.8316	19.4961	13.4193
CNAG_01693	exosome complex component RRP45 (1239 nt)	-2.20764	-2.32352	-2.01104	-2.45163	-2.20936
CNAG_01696	chaperone DnaJ (2272 nt)	-6.90073	-8.11958	-15.8459	-11.7447	-10.9953
CNAG_01701	integral membrane protein (1959 nt)			-2.53294	-2.07847
CNAG_01703	hypothetical protein (2383 nt)	2.61509	3.26876		2.34502	2.82771
CNAG_01704	serine/threonine protein kinase (3719 nt)	-2.80997	-2.65314		-2.50776	-2.49683
CNAG_01712	hypothetical protein (2840 nt)	-2.80858	-2.97953	-3.98283	-4.71046	-2.5215
CNAG_01713	hypothetical protein (877 nt)	5.08973	5.11505	5.59735	5.08937	2.54598
CNAG_01714	sulfonate dioxygenase (1826 nt)	-3.45532	-2.57141			-3.98015
CNAG_01715	ribosome biogenesis protein BMS1 (3867 nt)	-3.90114	-4.7582	-6.06061	-9.23035	-6.27572
CNAG_01718	hypothetical protein (2696 nt)	2.30292	2.01249		3.06719	2.08654
CNAG_01723	hypothetical protein (2442 nt)	-2.57681	-2.43236		-2.66712	-2.57213
CNAG_01725	hypothetical protein (1060 nt)	2.04977	3.1427		2.30011
CNAG_01726	FACT complex subunit SPT16 (4145 nt)	-4.39813	-3.97839	-4.02584	-2.2415	-5.974			2.49263
CNAG_01727	hsp71-like protein (2605 nt)	-11.3455	-10.0109	-14.8226	-11.1627	-8.24652
CNAG_01729	ATP-dependent RNA helicase DHX37/DHR1 (4491 nt)				-2.83488
CNAG_01732	nuclear protein localization protein 4 (2822 nt)			2.33374		2.40696
CNAG_01733	pre-mRNA-processing factor 19 (2116 nt)		-2.03865	-2.42195	-2.34151	-2.11617
CNAG_01735	hypothetical protein (703 nt)	5.31192	5.33662	38.5633	7.41787	7.01083
CNAG_01737	methylsterol monooxygenase (1760 nt)	-14.8492	-12.0449	-7.35938	-11.155	-9.83155
CNAG_01738	hypothetical protein (3240 nt)	2.58284	2.50814	2.28414	2.19005	2.30002
CNAG_01740	septin (2090 nt)	-3.19702	-3.23562	-3.19121	-2.11768	-4.39297
CNAG_01742	aquaporin-associated protein (2039 nt)	5.55553	4.33976	4.97161	6.17444	12.9112
CNAG_01743	hypothetical protein (1390 nt)	22.1342	24.6078	55.8573	50.6894	42.2977
CNAG_01744	phosphatase (2019 nt)	-4.8134	-4.61696		-3.51812	-2.88126
CNAG_01745	glycerol-3-phosphate dehydrogenase (NAD( )) (2236 nt)	-3.62852	-3.52359
CNAG_01746	E3 ubiquitin-protein ligase RNF14 (2787 nt)			2.80792		2.55187
CNAG_01749	hypothetical protein (1255 nt)			-4.83231	-2.16679	-2.36815
CNAG_01750	hsp72-like protein (2774 nt)				-2.0714
CNAG_01751	hypothetical protein (1034 nt)	8.63346	10.407	129.05	30.2963	27.4825
CNAG_01752	solute carrier family 25 (mitochondrial 2-oxodicarboxylate transporter), member 21 (1638 nt)	-2.42039	-2.70077	-3.51931	-2.74407	-3.05534
CNAG_01753	hypothetical protein (1324 nt)	5.69696	6.66178	30.597	9.53335	13.008
CNAG_01755	hypothetical protein (3321 nt)	-7.95772	-9.63704	-15.1177	-12.8602	-8.86948
CNAG_01756	mitochondrial import inner membrane translocase subunit TIM22 (1159 nt)	-3.23536	-4.12359	-5.32997	-4.30578	-5.09848
CNAG_01758	polygalacturonase (2338 nt)	7.21131	5.35539	3.62173	9.90882	8.27973
CNAG_01759	vacuolar membrane protein (2142 nt)	8.67836	7.21709	3.41888	7.63221	8.12289
CNAG_01760	hypothetical protein (3107 nt)	14.1529	13.5212	15.9536	14.2669	15.1466
CNAG_01763	cytoplasmic protein (2610 nt)	3.1238	3.09395	3.14462	4.0416	3.5005
CNAG_01764	cytoplasmic protein (3258 nt)	3.35367	3.31343	2.58955	6.42302	3.65698
CNAG_01768	hypothetical protein (3312 nt)	-5.75	-7.58653	-4.49053	-9.95519	-5.54822
CNAG_01769	solute carrier family 25 (mitochondrial aspartate/glutamate transporter), member 12/13 (3653 nt)	2.05488	2.37546		2.52522	2.08282
CNAG_01770	MRS7 family protein (2795 nt)	-2.09791	-2.197	-2.26305	-2.86734	-2.58022
CNAG_01772	hypothetical protein (1981 nt)	-3.86785	-3.9588	-6.32775	-4.96143	-4.46793
CNAG_01773	beclin 1 (1955 nt)	2.40795	2.76517	2.04556	2.39194	2.41212
CNAG_01776	2,4-dihydroxyhept-2-ene-1,7-dioic acid aldolase (1603 nt)	10.0357	14.9861	7.90115	22.0201	14.5858
CNAG_01777	glyoxylate reductase (1821 nt)					2.23944
CNAG_01778	hypothetical protein (1667 nt)	2.73059	2.6605	2.40674	2.82093	2.67157
CNAG_01779	hypothetical protein (1755 nt)	4.43574	4.67219	4.509	3.71577	5.69382
CNAG_01780	cytoplasmic protein (2484 nt)	-4.00755	-4.31673	-5.54526	-6.2877	-5.6473
CNAG_01781	hypothetical protein (2185 nt)	3.64405	3.85069			4.13627
CNAG_01787	hypothetical protein (2028 nt)	4.71856	6.54687			2.50971
CNAG_01788	tRNA(His) guanylyltransferase (1841 nt)	-2.3401	-2.39986	-2.9455	-2.87661	-3.19848
CNAG_01789	hypothetical protein (695 nt)	-2.54012	-2.26624	-3.40815	-3.27766	-3.52221
CNAG_01790	upstream activation factor subunit UAF30 (1587 nt)			-2.15067
CNAG_01791	ribosome production factor 1 (2077 nt)		-2.11315	-3.58219	-4.12066	-3.57411
CNAG_01794	2-hydroxyacid dehydrogenase (1582 nt)	14.3658	13.4752	9.267	9.77637	15.703
CNAG_01795	hypothetical protein (3769 nt)	4.59135	4.83909	6.53295	7.7004	8.35337
CNAG_01796	hypothetical protein (2831 nt)	20.1238	15.5129	25.2644	20.2563	21.6918
CNAG_01797	hypothetical protein (1878 nt)					-2.03062
CNAG_01800	hypothetical protein (433 nt)			-2.11294
CNAG_01802	Fe-S cluster assembly protein DRE2 (1627 nt)			2.02433
CNAG_01803	hypothetical protein (1028 nt)	-25.2282	-19.0408		-11.5232	-23.3033				-2.54385
CNAG_01806	hypothetical protein (3311 nt)	6.84113	7.91951		3.0108	3.06751
CNAG_01807	ATP-dependent helicase (4417 nt)	-3.15452	-3.50347	-2.99847	-4.18616	-3.17206
CNAG_01810	DNA-directed RNA polymerase I subunit RPA12 (971 nt)	-34.6608	-34.578	-31.2965	-31.3079	-41.9628
CNAG_01811	hypothetical protein (1595 nt)	-2.23524	-2.10075	-2.3453	-3.08298	-2.73117
CNAG_01812	large subunit ribosomal protein L24e (1213 nt)	-4.57283	-5.27376	-4.67991	-8.50496	-8.84124
CNAG_01814	hypothetical protein (1954 nt)	-2.01766	-2.47377	-3.92494		-3.11802
CNAG_01816	hypothetical protein (2850 nt)	-3.98609	-4.29812			-2.5055			2.16689
CNAG_01818	ATP synthase mitochondrial F1 complex assembly factor 2 (2488 nt)	-2.27285	-2.50924	-2.80738	-3.16785	-2.80582
CNAG_01819	large subunit ribosomal protein L1 (1312 nt)	-2.57791	-2.80976	-4.81521	-4.30297	-4.40698
CNAG_01820	pyruvate kinase (2994 nt)	-3.05405	-2.96366	-4.43889	-5.45129	-3.75591
CNAG_01821	hypothetical protein (1460 nt)			5.28362		2.34074
CNAG_01822	hypothetical protein (850 nt)	-2.43814	-2.51097	-4.26085		-2.99295
CNAG_01824	transmembrane protein (6267 nt)	2.07503	2.18111		2.0497	2.03648
CNAG_01827	hypothetical protein (3074 nt)				7.66992				2.14575
CNAG_01828	compass component swd1 (2112 nt)			-2.1472
CNAG_01833	translation initiation factor 4E (1396 nt)	-2.96696	-3.10809	-4.6553	-4.43072	-4.83372
CNAG_01835	hypothetical protein (3518 nt)	3.07767	3.07487	2.0036	2.88013	2.41971
CNAG_01840	tubulin beta chain (2306 nt)	-4.51943	-4.44267	-3.77909		-3.60863
CNAG_01841	hypothetical protein (1396 nt)	4.72246	3.90302
CNAG_01842	hypothetical protein (5200 nt)	-4.14661	-4.636	-4.37579	-5.64944	-4.42488
CNAG_01843	elongation factor Ts, mitochondrial (1211 nt)	-2.2413	-2.12784	-3.18497	-2.75041	-2.68956
CNAG_01844	tetracycline efflux protein (2741 nt)	5.52957	4.67165	3.08004	4.52647	5.58943
CNAG_01846	flavoprotein (3272 nt)		2.42596		3.28397	2.95753
CNAG_01847	hypothetical protein (3440 nt)	9.78823	13.0143	24.5699	21.5904	18.3294
CNAG_01848	hypothetical protein (5100 nt)			2.13002
CNAG_01852	CCR4-NOT transcription complex subunit 2 (4089 nt)			-2.03903		-2.25409
CNAG_01854	heparinase II/III family protein (3802 nt)			3.42043	2.04624	2.05543
CNAG_01855	hypothetical protein (1281 nt)	2.95398	2.81807	4.21314	2.88569	3.58556
CNAG_01856	hypothetical protein (2690 nt)			2.8192		2.46359
CNAG_01862	hexose transporter (3108 nt)	6.20969	6.03172	3.81492	5.41274	5.09848
CNAG_01865	hypothetical protein (2655 nt)	38.1939	35.3199	21.2559	37.7029	76.5768
CNAG_01868	protein KTI12 (1234 nt)	-2.63724	-2.80806		-2.30263	-2.23606
CNAG_01869	hypothetical protein (2313 nt)	-2.46722	-2.52782	-2.47642	-3.07998	-2.06097
CNAG_01870	electron transfer flavoprotein beta subunit (1363 nt)	3.23018	3.04344		3.41691	2.90595
CNAG_01872	solute carrier family 31 (copper transporter), member 1 (1167 nt)	4.76265	4.01709	3.81122	7.36818	4.94498
CNAG_01877	GMP synthase [glutamine-hydrolyzing] (2132 nt)	-9.36958	-11.3968	-15.9112	-23.5616	-17.7219
CNAG_01879	cathepsin A (carboxypeptidase C) (2313 nt)	3.73309	3.67851	2.12971	3.46303	2.88549
CNAG_01881	molecular chaperone GrpE (982 nt)	-4.47888	-4.52032	-7.45491	-5.46945	-5.92937
CNAG_01883	hypothetical protein (1846 nt)	2.9751	3.56639
CNAG_01884	large subunit ribosomal protein L3 (1944 nt)	-16.3452	-16.0324	-21.1503	-21.9756	-23.739
CNAG_01885	DNA polymerase sigma subunit (2939 nt)		-2.43165	-2.84993	-3.16922
CNAG_01886	hypothetical protein (1370 nt)			2.50355		2.01236
CNAG_01889	glutathione S-transferase (1571 nt)	2.88608	3.93009	4.92129	3.14269	4.47228
CNAG_01890	5-methyltetrahydropteroyltriglutamate-homocysteine S-methyltransferase (3060 nt)	-3.46316	-3.11929	-2.42749	-3.3357	-2.806
CNAG_01893	glutathione S-transferase Gst3 (1580 nt)	3.33439	4.00227	6.5798	4.04161	4.60543
CNAG_01894	aspartate-tRNA ligase (4141 nt)	-4.4635	-5.56953	-8.00294	-7.83281	-9.06233
CNAG_01895	hypothetical protein (1293 nt)				-2.0235
CNAG_01897	bromodomain-containing factor 1 (2794 nt)	3.01703	3.20518	4.54739	2.69466	2.85638
CNAG_01898	protein MAK11 (1930 nt)	-10.231	-13.1594	-15.983	-17.6018	-14.8736
CNAG_01899	prefoldin alpha subunit (1003 nt)	-2.64878	-2.64118	-2.41966	-2.71241	-3.33122
CNAG_01902	general transcriptional repressor (5410 nt)	-2.12533			-3.11734	-2.12723
CNAG_01903	hypothetical protein (4418 nt)	-3.63193	-3.7715	-2.78615		-2.7055
CNAG_01904	vacuolar amino acid transporter 5 (2197 nt)				-2.23354
CNAG_01907	PLK/PLK1 protein kinase (3397 nt)	-14.5794	-15.6901	-5.10762	-2.05254	-9.91505			2.83262
CNAG_01909	signal transducer (3393 nt)			-2.38261
CNAG_01912	NAD synthetase (3223 nt)			2.41607
CNAG_01913	hypothetical protein (2521 nt)				2.05808	2.26399
CNAG_01914	mitochondrial protein (2054 nt)					-2.02281
CNAG_01915	ribonucleoside-diphosphate reductase subunit M2 (1839 nt)	-2.38192	-2.12139	-3.90362		-3.06595
CNAG_01916	DNA mismatch repair protein MSH6 (4838 nt)	-4.46695	-4.34352	-5.34103		-4.53754
CNAG_01917	ribonuclease P protein subunit POP4 (1281 nt)			-3.95843	-2.38675	-3.03166
CNAG_01919	hypothetical protein (2417 nt)	3.39343	3.91983	4.52398	6.07424	3.92486
CNAG_01920	polyubiquitin (2305 nt)	2.52179	2.59182	5.44216	3.10528	2.99568		-2.75391
CNAG_01921	hypothetical protein (807 nt)	2.36712	2.27895	2.24416		2.90337
CNAG_01923	ATPase GET3 (1986 nt)			-2.31311
CNAG_01925	hypothetical protein (2295 nt)	9.14802	11.2298	18.6314	15.4349	12.8316			-2.47768
CNAG_01926	peroxisome targeting signal receptor (3250 nt)	3.75518	3.30536	3.82734	5.54241	4.88161
CNAG_01927	hypothetical protein (1096 nt)				2.15737
CNAG_01928	xaa-Pro aminopeptidase (4413 nt)	3.06731	2.88178	2.56832	3.17571	2.59795
CNAG_01929	hypothetical protein (2829 nt)	4.50241	4.20777		4.3843	5.75565
CNAG_01934	hypothetical protein (1597 nt)	8.14816	7.55173		8.03956	9.40088
CNAG_01936	sugar transporter (3282 nt)	227.948	360.638	211.016	475.351	323.578
CNAG_01942	hypothetical protein (841 nt)					3.0017
CNAG_01943	hypothetical protein (1817 nt)	-2.88441	-3.21242	-3.7247	-3.42507	-3.95341
CNAG_01945	hypothetical protein (582 nt)								-2.47571
CNAG_01946	allantoate permease (2304 nt)	-3.02924	-2.5816	-5.45971	-3.65364	-2.64239
CNAG_01947	2,4-dienoyl-CoA reductase (1429 nt)			4.40641	2.38141	8.24385
CNAG_01948	nuclear protein (3923 nt)	-2.24628	-2.43573	-2.27593	-3.33011	-2.24024
CNAG_01949	chlorophyll synthesis pathway protein BchC (1683 nt)	4.78404	5.2136	15.5222	6.44517	33.7458
CNAG_01950	hypothetical protein (1580 nt)			-2.06999
CNAG_01951	small subunit ribosomal protein S22-A (1373 nt)	-16.1773	-15.9488	-23.4639	-21.9957	-25.4087
CNAG_01952	aryl-alcohol dehydrogenase (2512 nt)	5.70651	6.51652	8.37787	6.57292	3.2233				2.09331
CNAG_01953	hypothetical protein (2694 nt)	-4.01263	-5.35768	-4.33921	-6.68411	-3.26264
CNAG_01954	aldo-keto reductase (1496 nt)	12.1305	16.242	25.207	16.0836	17.3847
CNAG_01955	alcohol dehydrogenase (1450 nt)			-2.46119
CNAG_01956	hypothetical protein (1575 nt)			-2.19019
CNAG_01957	20S proteasome subunit beta 7 (1104 nt)			-2.10657
CNAG_01959	condensin complex subunit 1 (5157 nt)	-5.42283	-6.61314	-4.9992	-3.94657	-6.27374
CNAG_01965	hypothetical protein (2684 nt)			-2.55688
CNAG_01969	zinc metalloprotease (4197 nt)	38.0924	41.3125	29.6803	55.092	60.3116
CNAG_01970	hypothetical protein (3834 nt)	-2.12846
CNAG_01972	C2H2 zinc finger protein Zas1A (4246 nt)				2.82091	2.30524
CNAG_01974	large subunit ribosomal protein L36 (892 nt)			-2.30988	-2.01654	-2.44094
CNAG_01975	helicase (3878 nt)	-3.8221	-3.92872	-2.85238		-2.4038			2.6102
CNAG_01976	large subunit ribosomal protein L23 (1500 nt)	-20.3177	-19.271	-34.8092	-26.5982	-35.823
CNAG_01977	hypothetical protein (1559 nt)	2.34447	3.19033			2.47558
CNAG_01981	sulfide:quinone oxidoreductase (1832 nt)	-106.481	-93.4133	-57.6642	-105.266	-75.8888
CNAG_01982	hypothetical protein (2846 nt)	3.26676	3.17003	7.7088	6.11577	5.424
CNAG_01983	cAMP-independent regulatory protein (6227 nt)	5.70971	6.1275	3.88575	4.05069	4.46956
CNAG_01984	transaldolase (2000 nt)					2.75902
CNAG_01986	hypothetical protein (1715 nt)			2.27292		2.3055
CNAG_01988	bacteriophytochrome histidine kinase (6823 nt)	-2.98004	-2.68886		-2.41888
CNAG_01990	small subunit ribosomal protein S5 (1400 nt)	-17.6159	-17.5686	-26.5427	-26.6222	-28.7245
CNAG_01991	cytochrome c oxidase subunit 4 (1369 nt)			-2.09858
CNAG_01993	hypothetical protein (1408 nt)								2.97166
CNAG_01994	hypothetical protein (3869 nt)	2.26237	2.25306
CNAG_01995	hypothetical protein (1233 nt)	-2.38312	-2.50103
CNAG_01996	hypothetical protein (4461 nt)	2.99043	3.2003	2.37951	2.52963	2.9546
CNAG_01997	prephenate dehydrogenase (NADP ) (2104 nt)				-2.30885	-2.03373
CNAG_01999	hypothetical protein (1471 nt)				2.16318
CNAG_02000	short-chain dehydrogenase (3165 nt)		2.31942	5.17626	2.46257	2.82211
CNAG_02002	hypothetical protein (1598 nt)	-2.75469	-3.07198	-3.92891	-4.07083	-4.43588
CNAG_02004	OTU domain-containing protein 6B (2777 nt)			2.90809
CNAG_02007	adenylate kinase 1 (1804 nt)			-2.10036		-2.02078
CNAG_02008	nuclear protein (1589 nt)				2.33814				2.69012
CNAG_02010	tartrate transporter (2366 nt)				-2.12546
CNAG_02011	PQQ enzyme repeat protein (1821 nt)	-2.20605	-2.39126	-2.69139	-2.90071	-2.83225
CNAG_02012	TPR repeat-containing protein (2220 nt)			-2.08988
CNAG_02013	hypothetical protein (1497 nt)	2.15963	2.3618		2.05458
CNAG_02016	hypothetical protein (1899 nt)	2.63134	2.28815	3.37354	5.18652	5.53994				2.14584
CNAG_02021	N-terminal acetyltransferase A complex catalytic subunit Ard1 (1340 nt)			-2.15561
CNAG_02023	hypothetical protein (1973 nt)	4.00594	4.3774	5.80246	4.83033	6.65342
CNAG_02024	hypothetical protein (4689 nt)	-2.43737	-2.63432	-2.69429	-2.36824	-3.46081
CNAG_02026	hypothetical protein (3769 nt)	2.14445	2.18851
CNAG_02031	hypothetical protein (1482 nt)	2.20884	2.20051
CNAG_02033	hypothetical protein (1091 nt)			-2.23356
CNAG_02036	hypothetical protein (2618 nt)	-3.7391	-4.10439	-6.09827	-5.19211	-4.22694
CNAG_02037	large subunit ribosomal protein L22 (2668 nt)	-2.14797	-2.25655	-2.76768	-2.47685	-2.9373
CNAG_02038	hypothetical protein (2596 nt)	-2.02445
CNAG_02039	integral membrane protein (2356 nt)				-2.01931
CNAG_02041	hypothetical protein (2410 nt)				2.46162
CNAG_02043	hypothetical protein (1562 nt)	3.47779	2.43651	3.71844	5.52385	8.63942
CNAG_02044	hypothetical protein (1416 nt)	105.902	76.5503	23.0368	47.133	40.9894
CNAG_02045	acetoacetate-CoA ligase (2958 nt)	31.585	31.5963	27.6226	56.7766	43.2212
CNAG_02047	hypothetical protein (1601 nt)		2.57487	5.60821	5.69774	4.17141
CNAG_02048	proline dehydrogenase (2580 nt)	-9.13251	-8.90502	-7.69559	-20.9265	-6.5632
CNAG_02049	proline dehydrogenase (2310 nt)	2.81683	2.07757
CNAG_02050	hypothetical protein (4270 nt)	4.79756	4.40888		2.95821	3.09194
CNAG_02051	kinesin family member 20/23 (3980 nt)	-4.90767	-5.08439	-2.33573	-2.25807	-3.51077
CNAG_02052	dimeric dihydrodiol dehydrogenase (1657 nt)	6.10006	5.69263	7.18653	4.08223	6.42411
CNAG_02053	hypothetical protein (1763 nt)	2.46557	2.38145
CNAG_02054	hypothetical protein (1662 nt)	-9.79117	-9.28886	-11.2826	-11.1814	-12.7552
CNAG_02056	hypothetical protein (1699 nt)	3.17668	3.21662		4.51894	4.58797
CNAG_02057	hypothetical protein (1470 nt)	2.16482	2.5911	2.33935	3.44924	2.8058
CNAG_02058	hypothetical protein (2561 nt)	2.39627	2.67041			2.9032
CNAG_02059	CCR4-NOT complex subunit CAF16 (1590 nt)	-2.48961	-2.74513	-3.82108	-3.25838	-2.55658
CNAG_02060	hypothetical protein (1617 nt)	-7.95831	-9.05091		-5.99461
CNAG_02062	glycoside hydrolase family 2 (3993 nt)	2.21078	2.00898			2.52086
CNAG_02065	hypothetical protein (1513 nt)	-3.35276	-3.60438	-3.31403		-3.24168
CNAG_02067	vacuolar protein (1402 nt)				-2.20195	-2.08252
CNAG_02068	stromal membrane-associated protein (1814 nt)	-2.39536	-2.46959	-3.36478	-2.81106	-2.72851
CNAG_02069	hypothetical protein (1624 nt)	-2.94208	-2.08722
CNAG_02070	hypothetical protein (2326 nt)	-7.22004	-5.98764
CNAG_02071	hypothetical protein (4621 nt)				-2.01962
CNAG_02073	DNA mismatch repair protein MLH1 (3028 nt)	-2.15569
CNAG_02074	mitochondrial processing peptidase (2048 nt)		-2.08443	-2.10571	-2.19417	-2.19252
CNAG_02075	hypothetical protein (1261 nt)	-2.64561	-3.24175	-4.44808	-4.03106	-4.33268
CNAG_02077	elongator complex protein 5 (1565 nt)			-2.19048	-2.51995	-2.02883
CNAG_02079	cytoplasmic protein (5007 nt)		2.54206	5.32343	2.99973	3.42386
CNAG_02082	DASH complex subunit DAD1 (918 nt)		-2.50805		-2.72578
CNAG_02083	siderochrome-iron transporter (3359 nt)	2.3708	2.76298
CNAG_02084	farnesyl diphosphate synthase (1886 nt)	-4.80759	-4.92913	-8.35516	-6.91895	-7.10889
CNAG_02085	hypothetical protein (1929 nt)			2.1138	2.35151	3.04894
CNAG_02086	acyl-CoA-dependent ceramide synthase (2460 nt)	-5.3489	-6.34855	-6.30591	-5.40941	-6.53258
CNAG_02087	acyl-CoA-dependent ceramide synthase (2415 nt)	2.3735	2.39368	2.78376	3.3581	2.05526
CNAG_02089	hypothetical protein (2758 nt)	9.00051	9.13406	12.5046	12.8022	13.4079
CNAG_02093	hypothetical protein (1371 nt)	-2.18843	-2.70845	-2.63865	-3.59294	-4.03606
CNAG_02095	cyclin (2621 nt)	-3.78101	-3.71091	-2.118		-2.4048
CNAG_02096	peroxin-16 (1620 nt)	4.93355	5.02183	5.56815	7.10413	6.97988
CNAG_02097	hypothetical protein (1478 nt)	-2.01872
CNAG_02099	fatty acid synthase subunit beta, fungi type (8585 nt)			-2.17688	-3.23995
CNAG_02101	hypothetical protein (2369 nt)	-6.49627	-6.99994	-6.3987	-6.75893	-6.73354
CNAG_02102	hypothetical protein (2514 nt)	4.53453		3.75596	3.6889	5.48506
CNAG_02103	hypothetical protein (7003 nt)			-2.05205
CNAG_02105	methylated-DNA-protein-cysteine methyltransferase (822 nt)	2.29567			2.35137
CNAG_02106	mitochondrial intermembrane space import and assembly protein 40 (1080 nt)	-4.43552	-4.17378	-4.67574	-5.70593	-4.04048
CNAG_02107	hypothetical protein (2485 nt)	2.27218	2.60002	4.15022	3.32607	3.24269
CNAG_02110	peptide alpha-N-acetyltransferase (3355 nt)	-3.73582	-3.68028	-4.36531	-5.29505	-4.80021
CNAG_02111	protein Clp1 (3187 nt)			-2.39927	-2.08811
CNAG_02113	clathrin assembly protein (1381 nt)		-2.00249	-2.40403		-2.23762
CNAG_02114	hypothetical protein (2783 nt)			2.2558
CNAG_02115	nonhistone protein 6 (1381 nt)	-3.25313	-3.01774	-2.3697	-2.52265	-2.46566
CNAG_02116	arf/Sar family protein (1582 nt)			3.11834	2.3756	2.84949
CNAG_02117	NAD-binding Rossmann fold oxidoreductase family protein (1598 nt)				2.22004
CNAG_02118	hypothetical protein (2092 nt)	46.6379	17.5455	17.0761	29.5657	24.1695
CNAG_02120	TIGR01456 family HAD hydrolase (1697 nt)	-6.68774	-6.83423	-4.94203	-8.73035	-5.08523
CNAG_02121	hypothetical protein (2845 nt)			2.09597	2.12284	2.14954
CNAG_02123	methionyl-tRNA formyltransferase (1715 nt)	-2.54146	-2.66148	-2.24123	-2.89001	-2.17104
CNAG_02128	translation initiation factor 3 subunit J (1275 nt)	-6.78038	-7.04261	-8.1644	-8.86167	-9.1713
CNAG_02129	hypothetical protein (4212 nt)		2.89936		4.89182	7.26239
CNAG_02132	hypothetical protein (1891 nt)	2.80771	2.85241	3.48603	3.61982	4.86478
CNAG_02136	small subunit ribosomal protein S6 (938 nt)	-3.77127	-4.06925	-7.58027	-5.66262	-6.88999
CNAG_02138	DNA replication ATP-dependent helicase Dna2 (5149 nt)					-2.17124			2.04916
CNAG_02140	NADH dehydrogenase (ubiquinone) 1 alpha subcomplex 12 (3105 nt)	-2.05315	-2.14121	-2.09927	-2.09852	-2.18326
CNAG_02143	hypothetical protein (3267 nt)		-6.24412	-3.15769	-4.88398	-4.8947
CNAG_02144	large subunit ribosomal protein L1-A (1320 nt)	-12.2305	-12.0138	-14.8705	-16.5091	-16.8785
CNAG_02145	hypothetical protein (2530 nt)	-3.74304	-3.8234	-4.52976	-4.76332	-5.45822
CNAG_02147	cytochrome c peroxidase (1797 nt)	15.6775	12.8831	13.4314	21.4061	19.172
CNAG_02154	anaphase-promoting complex subunit 6 (3096 nt)					-2.15188
CNAG_02155	hypothetical protein (1604 nt)				-2.36418
CNAG_02156	hypothetical protein (1656 nt)	2.56598		3.54663	3.31573
CNAG_02157	hypothetical protein (2098 nt)	-2.32645	-2.97631
CNAG_02159	hypothetical protein (2120 nt)	-6.60266	-6.98747	-5.71933	-2.9993	-6.70269
CNAG_02160	hypothetical protein (2627 nt)	4.30649	2.60935			2.34446
CNAG_02162	U3 small nucleolar RNA-associated protein 24 (1126 nt)				-3.33084	-2.32844
CNAG_02163	hypothetical protein (1586 nt)				-2.22972
CNAG_02164	hypothetical protein (4145 nt)	11.1887	10.4832	15.5156	17.339	20.0245
CNAG_02165	cytoplasmic protein (3662 nt)	4.50966	4.88215	6.79448	6.61868	7.47839
CNAG_02168	glucoamylase (5504 nt)					3.23939
CNAG_02169	hypothetical protein (2041 nt)	2.63354	3.30015		4.00874	2.39067
CNAG_02170	hypothetical protein (2466 nt)	9.65953	9.51731	8.81673	13.5011	15.1224
CNAG_02176	hypothetical protein (3789 nt)	10.5324	13.5464	2.68411	7.15948	5.43727
CNAG_02178	hypothetical protein (3354 nt)			-2.15755
CNAG_02179	hemolysin (3063 nt)			2.61472	2.32663	2.09864
CNAG_02182	D-lactaldehyde dehydrogenase (2873 nt)			5.82664	9.64248	3.92808			-6.66302
CNAG_02183	anaphase-promoting complex subunit 1 (6713 nt)			-2.04371
CNAG_02184	hypothetical protein (782 nt)	5.40608	3.65921	6.29505		70.8893
CNAG_02185	nuclear protein (2756 nt)	-4.31142	-5.87588	-4.87593	-4.1722	-6.88586
CNAG_02186	myosin regulatory light chain (866 nt)	-2.44464	-2.57474	-3.0131		-3.97565
CNAG_02188	hypothetical protein (1747 nt)		4.42089	6.44443	6.9627	4.43875
CNAG_02189	alpha-amylase (2461 nt)		2.08254	2.38237	2.51722
CNAG_02190	hypothetical protein (1193 nt)				2.197
CNAG_02193	kinetochore protein Spc25, fungi type (1281 nt)	-2.71023	-2.7033			-2.51407
CNAG_02194	AGC/NDR protein kinase (2775 nt)	-4.72408	-4.38482						2.07517
CNAG_02195	origin recognition complex subunit 1 (2656 nt)	-2.86867	-3.2166			-2.2539
CNAG_02196	septin (1965 nt)	-3.00702	-2.76308	-3.65733		-4.95149
CNAG_02197	hypothetical protein (2324 nt)					-2.08629
CNAG_02198	mitochondrial inner membrane protease ATP23 (972 nt)	-3.0268	-3.68603	-5.81164	-6.04424	-5.16487
CNAG_02199	hypothetical protein (1591 nt)			-2.43371		-2.16949
CNAG_02200	hypothetical protein (899 nt)		2.2163	2.43552	2.16926	2.39879
CNAG_02202	adenylylsulfate kinase (1033 nt)	-9.54381	-11.2662	-13.4647	-18.5151	-15.6345
CNAG_02204	endonuclease G, mitochondrial (1549 nt)	-16.8279	-13.6358	-25.2047	-32.3909	-13.1885
CNAG_02207	hypothetical protein (1690 nt)	-2.49401	-2.28455		-2.99524	-2.3065
CNAG_02208	ribonucleoside-diphosphate reductase large subunit (3358 nt)	-2.78494	-2.28015			-2.49379
CNAG_02209	nucleolar protein 56 (2129 nt)	-8.5345	-9.30803	-23.7431	-18.4836	-19.0587
CNAG_02212	eukaryotic translation initiation factor 3 subunit A (3173 nt)	-3.31173	-3.35301	-4.86918	-4.74842	-5.01052
CNAG_02214	ubiquitin-conjugating enzyme E2 J1 (1357 nt)	2.89615	2.7803	2.76806	3.58262	2.5652
CNAG_02217	chitin synthase (5145 nt)	3.1023	2.36757
CNAG_02218	hypothetical protein (3516 nt)	-2.7705	-2.86826		-2.38235	-2.38215
CNAG_02219	hypothetical protein (5030 nt)	2.42744	2.50462	2.83141	2.65216	2.95998
CNAG_02225	glucan 1,3-beta-glucosidase (2396 nt)	17.2282	17.8206	11.4804	17.7465	10.3835
CNAG_02226	hypothetical protein (2548 nt)	7.09674	8.41904	12.0519	12.1703	12.6519
CNAG_02229	protein farnesyltransferase/geranylgeranyltransferase type-1 subunit alpha (1653 nt)					2.22705
CNAG_02230	phosphoketolase (4405 nt)			13.018	3.03572	3.85761
CNAG_02234	large subunit ribosomal protein L6e (1736 nt)	-14.8954	-15.5227	-18.2818	-24.1328	-20.51
CNAG_02235	hypothetical protein (1603 nt)	-13.1315	-12.4968	-22.126	-11.9033	-14.5875
CNAG_02236	protein phosphatase (1841 nt)			-2.03496
CNAG_02239	26S protease regulatory subunit 4 (1957 nt)			-2.48747		-2.23382
CNAG_02241	hypothetical protein (343 nt)		3.87491
CNAG_02253	hypothetical protein (620 nt)		2.14033
CNAG_02254	quinate permease (3065 nt)	7.01896	6.25234	11.605	7.62675	11.141
CNAG_02255	BNR/Asp-box repeat family protein (2412 nt)	3.50012	3.37546	5.30852	4.0318	5.62886
CNAG_02257	GTP-binding nuclear protein spi1 (1380 nt)			-4.3207	-2.61245	-2.87335
CNAG_02263	hypothetical protein (1607 nt)				2.88876	3.64694
CNAG_02264	AFG1-family ATPase (4328 nt)				2.86266	3.85229
CNAG_02265	exportin-T (4567 nt)	-2.63476	-2.75747	-2.39522	-3.31192	-3.16088
CNAG_02267	cell cycle arrest protein BUB3 (2859 nt)	-4.79912	-5.68725	-6.03918	-5.28682	-5.72503
CNAG_02268	nuclear membrane protein (1657 nt)	-4.43935	-5.32306	-3.9465	-5.13003	-5.38818
CNAG_02269	autophagy-like protein 18 Atg18 (1937 nt)	2.2625	2.50903	2.52197	2.63458	2.68367
CNAG_02270	homoserine O-acetyltransferase (2149 nt)	-2.94901	-2.77567		-4.10048
CNAG_02281	hypothetical protein (2329 nt)	2.36031	2.37243
CNAG_02282	carboxypeptidase A4 (3809 nt)			2.82941	2.42294	2.08731
CNAG_02283	glucoamylase (2692 nt)	6.92442	7.06471	5.70173	8.11787	8.05378
CNAG_02284	2-oxoisovalerate dehydrogenase E1 component, alpha subunit (2400 nt)	44.7718	39.8812	29.9027	68.7734	47.6616
CNAG_02285	nucleoside diphosphate kinase (1580 nt)	-7.06596	-6.83728	-9.34113	-8.86005	-9.18477
CNAG_02286	cytoplasmic protein (5720 nt)			-2.62568	-2.55853	-2.33579
CNAG_02288	solute carrier family 25 (mitochondrial citrate transporter), member 1 (2176 nt)	22.1447	21.0087	13.0716	24.6469	26.7843
CNAG_02289	rab family, other (1461 nt)	2.45785	3.13165	2.48076	3.77446	3.16561
CNAG_02290	parafibromin (1953 nt)		-2.32914	-2.43576	-2.47964	-2.31872
CNAG_02291	DASH complex subunit DAM1 (748 nt)	-2.4652	-2.69496	-2.58744	-2.43582	-3.15008
CNAG_02292	copper chaperone (1382 nt)				-2.00834
CNAG_02294	phosphoribosylaminoimidazole carboxylase (2075 nt)	-2.25957	-2.16987	-2.42465	-3.05762
CNAG_02295	phosphotransferase enzyme family protein (1734 nt)	18.7116	17.8266	17.6585	39.9153	21.3681
CNAG_02296	ATP-binding protein (1390 nt)	-2.50193	-2.58312	-3.135	-3.23768	-2.91298
CNAG_02297	hypothetical protein (984 nt)	3.72063	3.39246	6.85546	7.80122	8.0429
CNAG_02298	niemann-Pick C1 protein (4523 nt)		3.23237	4.95415	4.93844	4.766
CNAG_02299	hypothetical protein (2782 nt)	2.58619	2.54226
CNAG_02301	lupus La protein (2075 nt)		-2.58407	-5.80893	-3.86818	-4.40555
CNAG_02302	hypothetical protein (1630 nt)	-2.77436	-2.52626		-2.24262	-2.70024
CNAG_02303	pre-mRNA-splicing factor ATP-dependent RNA helicase PRP16 (5254 nt)				-2.03063
CNAG_02305	hypothetical protein (4008 nt)			2.46587		2.23
CNAG_02306	molybdopterin binding domain-containing protein (1777 nt)	2.66565	2.6707	3.16317	2.51738	2.73709
CNAG_02310	casein kinase II subunit beta (2556 nt)		-2.16966	-2.54738	-2.01451	-2.27265
CNAG_02312	patatin-like phospholipase domain-containing protein (3568 nt)			2.79625
CNAG_02313	hypothetical protein (1032 nt)			2.78581	2.41261	2.00829
CNAG_02316	hypothetical protein (1832 nt)	-2.10157	-2.20241	-3.28993	-2.87619	-4.2951
CNAG_02317	protein arginine N-methyltransferase 3 (2137 nt)	-2.47081	-2.96152	-4.68282	-4.42653	-3.91492
CNAG_02321	hypothetical protein (3300 nt)	2.36743
CNAG_02324	hypothetical protein (2487 nt)			-2.07416
CNAG_02328	pre-rRNA-processing protein TSR1 (3305 nt)	-8.6385	-11.3087	-22.1618	-15.4636	-23.8541
CNAG_02330	large subunit ribosomal protein L21e (2442 nt)	-16.9384	-18.6898	-23.0778	-25.4981	-25.1681
CNAG_02331	small subunit ribosomal protein S9 (1237 nt)	-28.0654	-27.037	-28.5249	-40.4085	-47.8215
CNAG_02332	hypothetical protein (1850 nt)	-5.92617	-6.08241	-5.51203	-6.20047	-5.65672
CNAG_02333	hypothetical protein (2465 nt)		-2.08507		-2.12156
CNAG_02334	hypothetical protein (521 nt)	4.17643		2.52391	4.89928	2.61618
CNAG_02336	hypothetical protein (4247 nt)	3.15226	3.01395		2.09943	2.16281
CNAG_02338	cellular nucleic acid-binding protein (1617 nt)	-13.8357	-14.8222	-17.6407	-13.0138	-13.632
CNAG_02339	hypothetical protein (1155 nt)	2.06224						2.48141
CNAG_02343	hypothetical protein (2908 nt)	-4.40061	-3.71918	-3.22324	-3.96695	-3.27497
CNAG_02344	uracil phosphoribosyltransferase (1818 nt)	10.7433	11.3138	10.9471	10.14	13.3526
CNAG_02345	polycomb protein EED (3302 nt)	-2.62334	-3.0683	-2.09704
CNAG_02347	hypothetical protein (2325 nt)	-4.74126	-3.6827	-2.33587	-2.46931
CNAG_02349	hypothetical protein (2485 nt)		2.02441	3.10449	2.35346	3.39147
CNAG_02351	hypothetical protein (3339 nt)			2.68895	3.12811	3.64426
CNAG_02354	large subunit ribosomal protein L2 (1619 nt)	-3.00245	-2.79269	-5.10846	-4.42727	-5.42636
CNAG_02355	solute carrier family 35 (UDP-xylose/UDP-N-acetylglucosamine transporter), member B4 (2069 nt)				2.62649	3.16598
CNAG_02358	MRP family ATP-binding protein (1896 nt)	-2.07883	-2.07791	-2.00282	-3.11905	-2.23722
CNAG_02359	small subunit ribosomal protein S25e (1538 nt)	-8.07108	-7.96644	-8.7001	-11.5257	-10.5938
CNAG_02360	hypothetical protein (1704 nt)			3.86783		2.23084
CNAG_02361	MFS transporter, ACS family, pantothenate transporter (2643 nt)	-4.48998	-4.67089	-4.02726	-5.85484					-2.58395
CNAG_02362	hypothetical protein (2116 nt)					2.2036
CNAG_02363	SCR1 protein (2393 nt)	7.71026	8.09884		5.50927	7.16175
CNAG_02365	amidase (2456 nt)					2.92963
CNAG_02372	enoyl reductase (1888 nt)		2.15813		3.20666	2.15422
CNAG_02378	H/ACA ribonucleoprotein complex subunit 2 (992 nt)	-8.80782	-9.59859	-15.6596	-19.8607	-17.1432
CNAG_02381	hypothetical protein (1708 nt)				3.14273
CNAG_02382	ribosome biogenesis protein BRX1 (1486 nt)	-8.33966	-9.90739	-21.8882	-22.5517	-22.4902
CNAG_02384	hypothetical protein (931 nt)	-2.89364	-3.26068	-3.14952	2.30523	-2.525
CNAG_02385	DNA primase small subunit (1987 nt)	-4.21965	-3.21303	-3.72079		-2.90572			2.55624
CNAG_02386	hypothetical protein (1170 nt)			-2.49189	-2.09016
CNAG_02389	AGC protein kinase (4833 nt)	-3.11303	-3.21278	-3.59126		-3.26698			2.32622
CNAG_02395	ubiquitin carboxyl-terminal hydrolase 9/13 (3168 nt)		2.40499	3.59888	3.24742	3.43967
CNAG_02398	hypothetical protein (4667 nt)			4.23597	2.73911	4.41751
CNAG_02400	hypothetical protein (1524 nt)			-2.28013	-2.30003	-2.22162
CNAG_02404	nuclear segregation protein Bfr1 (2373 nt)		-2.02861			-2.13741
CNAG_02405	hypothetical protein (1998 nt)	5.67542	5.63872	8.01495	5.22258	8.63118
CNAG_02406	cell division control protein 45 (2808 nt)	-7.62861	-8.2889	-4.46183	-2.86905	-7.2445			3.41386
CNAG_02407	phospholipase D (4377 nt)				2.41674	2.98646
CNAG_02409	hypothetical protein (1791 nt)	5.31012	5.61904	7.19871	5.588	7.3759
CNAG_02412	rRNA-processing protein CGR1 (611 nt)		-2.50748	-5.32153	-3.8452	-3.82201
CNAG_02415	annexin XIV (2073 nt)	-2.97774	-2.88109		-2.224	-2.09506
CNAG_02417	lipase/esterase family protein (3344 nt)		2.03135		3.65353	4.72096
CNAG_02418	asparagine-tRNA ligase (2726 nt)	-10.8091	-12.3138	-7.43448	-20.2941	-12.1365
CNAG_02419	hypothetical protein (3087 nt)			-2.03677
CNAG_02421	hypothetical protein (1292 nt)	-4.96497	-5.64663	-7.58484	-7.69285	-6.9828
CNAG_02423	hypothetical protein (2575 nt)			2.24759		2.55306
CNAG_02424	hypothetical protein (2930 nt)	-6.74293	-5.85026	-4.93938	-6.18523	-6.03857
CNAG_02425	hypothetical protein (932 nt)			-3.25984	-2.14334	-2.40665
CNAG_02426	pre-mRNA-splicing factor SYF1 (3393 nt)			-2.08891	-2.19674	-2.23149
CNAG_02427	hypothetical protein (1408 nt)		2.08857	3.93508	3.3645	2.03622
CNAG_02430	ABC transporter ABCC.6 (6499 nt)	6.88802	6.5252	3.70314	4.45627	5.18745
CNAG_02431	TatD DNase family protein (1587 nt)	-2.38397
CNAG_02432	hypothetical protein (3638 nt)	-3.03204	-2.7987		-2.46206
CNAG_02434	copper chaperone (788 nt)	2.62709	2.90388	2.46485	2.91878	2.09547
CNAG_02435	white collar 2 protein (1771 nt)				2.10809
CNAG_02437	rRNA biogenesis protein RRP5 (4971 nt)	-4.9442	-7.30689	-11.8143	-10.567	-5.87224
CNAG_02438	hypothetical protein (1687 nt)	2.23284		5.29409	5.24636	4.36409
CNAG_02439	hypothetical protein (1889 nt)	7.78723	10.303	5.56072	14.1871	8.83991
CNAG_02440	cation-transporting ATPase (3620 nt)	-6.69033	-6.10553	-6.28854	-2.41947	-8.11064
CNAG_02442	hypothetical protein (1364 nt)			-2.27473	-2.47545	-2.33175
CNAG_02443	NADH dehydrogenase (656 nt)			-2.16803		-2.09296
CNAG_02444	hypothetical protein (1673 nt)		4.79586	8.8742	7.32368	6.1123
CNAG_02445	phosphoacetylglucosamine mutase (2407 nt)					2.00195
CNAG_02447	hypothetical protein (1367 nt)				2.0778
CNAG_02448	hypothetical protein (727 nt)	13.3746	9.87339	4.95184	8.42098	11.6279
CNAG_02449	long-chain fatty acid CoA ligase (3551 nt)				2.78194
CNAG_02452	hypothetical protein (1515 nt)	3.68096	3.31554		3.07725	3.78448
CNAG_02454	H/ACA ribonucleoprotein complex non-core subunit NAF1 (2464 nt)				-2.609	-2.74296
CNAG_02455	choline transporter (2639 nt)	-4.75222	-4.01658		-3.08613					2.02814
CNAG_02457	importin beta-2 subunit (3588 nt)	-2.61906	-2.61954	-2.77887	-2.70417	-2.55726
CNAG_02460	coproporphyrinogen III oxidase (1572 nt)	-6.52294	-6.24503		-6.5121	-6.3328
CNAG_02463	hypothetical protein (2173 nt)	-2.07207	-2.02249		-2.11549
CNAG_02464	5-oxoprolinase (ATP-hydrolysing) (5210 nt)	4.60082	4.2101	2.38136	3.66379	4.0044
CNAG_02465	allantoate permease (2891 nt)	3.35602	2.82379	4.08882	3.52093	4.88021
CNAG_02466	hypothetical protein (3001 nt)	3.51189	3.1743	3.37929	3.45938	3.7
CNAG_02470	phosphoric monoester hydrolase (2063 nt)	3.51576	3.84398	6.69476	4.63813	4.16973
CNAG_02471	hypothetical protein (876 nt)	-2.0371	-2.06994	-3.26046	-2.12997	-3.00904
CNAG_02473	endoplasmic reticulum protein (1889 nt)	4.44197	5.16547		5.30371	3.10047
CNAG_02475	flavin-containing monooxygenase (2460 nt)		2.1461			2.33447
CNAG_02476	hypothetical protein (4265 nt)	4.45885	4.21209	4.85146	4.59547	5.9738
CNAG_02477	hypothetical protein (1832 nt)				2.08711
CNAG_02478	glycerol dehydrogenase (1853 nt)	3.28443	3.2142	2.88494	2.84706	2.66648
CNAG_02479	monosaccharide transporter (3304 nt)					2.94327
CNAG_02481	vacuolar protein (1935 nt)			-2.26227		-2.02126
CNAG_02482	translation machinery-associated protein 22 (1004 nt)	-2.42783	-2.5829	-3.1268	-2.90284	-2.7841
CNAG_02483	hypothetical protein (1478 nt)	2.32697	2.20807	4.23648	2.129	3.64606
CNAG_02485	ATP synthase F1, gamma subunit (1588 nt)			-2.54614	-2.30872	-2.6557
CNAG_02486	translation initiation factor 2 subunit 2 (1442 nt)			-2.06514	-2.30833	-2.08623
CNAG_02487	3-hydroxy acyl-CoA dehydratase (2627 nt)	2.23701	2.77753	2.26676	2.45349	2.46044
CNAG_02488	methionyl-tRNA formyltransferase (3544 nt)				2.23833
CNAG_02489	alcohol dehydrogenase, propanol-preferring (1697 nt)	456.172	827.099	74.4508	570.923	376.369
CNAG_02490	DNA repair protein MRE11 (5307 nt)	149.885	138.172	20.9995	121.056	120.632
CNAG_02491	nuclear protein (1640 nt)	-6.76007	-5.83546	-7.35247		-8.70818			3.36907
CNAG_02493	hypothetical protein (1772 nt)									2.66835
CNAG_02495	cytoplasmic protein (1909 nt)	-3.15473	-2.9027	-2.84245	-3.97436	-3.48684
CNAG_02497	thaumatin family protein (2798 nt)	3.38681	3.09937			2.78239
CNAG_02498	hypothetical protein (4569 nt)	2.69505	2.80846	2.17312	2.68173	2.89874
CNAG_02502	ATP-dependent RNA helicase DBP3 (2397 nt)	-5.15237	-7.02894	-21.148	-18.6991	-11.8425
CNAG_02504	hypothetical protein (1621 nt)	-2.27103	-2.35953	-2.29481	-3.16343	-2.20841
CNAG_02505	cardiolipin-specific phospholipase (2445 nt)			2.23647
CNAG_02506	3,4-dihydroxy-2-butanone-4-phosphate synthase (1240 nt)	-2.61282	-3.02531	-6.2504	-4.20943	-3.55846
CNAG_02507	translation initiation factor 3 subunit H (1587 nt)	-2.77622	-3.06041	-4.56963	-4.01991	-4.93005
CNAG_02508	hypothetical protein (1662 nt)	-8.5486	-10.6988	-6.79175	-16.7451	-8.81186
CNAG_02509	hypothetical protein (1952 nt)	3.96618	3.98922	3.65898	2.70563	5.68483
CNAG_02512	DNA repair protein RAD16 (4416 nt)	2.04712		2.70587		3.31238
CNAG_02516	hypothetical protein (3085 nt)	2.56669	2.76222		3.6902	2.63554
CNAG_02517	hypothetical protein (1727 nt)	2.00272	2.75599		2.47833	2.27809
CNAG_02520	DNA-directed RNA polymerase III subunit RPC4 (2769 nt)	-6.07679	-6.33293	-5.93682	-6.96391	-5.81827
CNAG_02522	solute carrier family 25 (mitochondrial iron transporter), member 28/37 (2329 nt)			-2.09007
CNAG_02524	hypothetical protein (3663 nt)	2.77951	3.03163	2.59155	3.0604	2.74982
CNAG_02526	hypothetical protein (1112 nt)		6.03964	32.0702	6.25026	2.58793
CNAG_02527	multidrug transporter (3387 nt)	-6.16746	-5.20225		-3.49156
CNAG_02529	hypothetical protein (784 nt)			-3.20128	-2.23005	-2.33008
CNAG_02530	hypothetical protein (3038 nt)				-2.16931	-2.30752
CNAG_02531	CMGC/MAPK protein kinase (3000 nt)	-3.08035	-2.90028	-3.83246		-2.85943
CNAG_02533	hypothetical protein (2297 nt)	2.36792	2.03934
CNAG_02534	tRNA 2'-phosphotransferase (1808 nt)	-2.69257	-2.78032	-2.16366	-4.1538	-2.71156
CNAG_02535	hypothetical protein (1580 nt)	-2.20157	-2.29189		-2.19923	-2.52655
CNAG_02537	hypothetical protein (530 nt)		3.49735			2.1696
CNAG_02538	hypothetical protein (1180 nt)	3.52646	3.00728
CNAG_02540	hypothetical protein (3744 nt)	7.34803	5.15562	4.42428	3.99307	3.35342
CNAG_02543	hypothetical protein (2446 nt)			3.43197	3.35309	2.68284
CNAG_02544	DNA repair protein Swi5/Sae3 (655 nt)	-3.43076	-3.63086		4.1886				2.86207
CNAG_02545	inorganic pyrophosphatase (2171 nt)			-2.14394		-2.24399
CNAG_02546	transferase (1430 nt)	-5.89652	-5.7443	-9.69962	-10.2469	-8.95106
CNAG_02547	nuclear pore complex protein Nup205 (6801 nt)			-2.44101	-2.90597	-2.66381
CNAG_02548	cobalamin synthesis protein (3218 nt)	3.1419	3.0115		3.65552	2.48086
CNAG_02549	hypothetical protein (2936 nt)	2.20112	2.12426	3.01041	2.53977	2.96677
CNAG_02550	hypothetical protein (884 nt)		2.00983
CNAG_02552	transketolase (3175 nt)	-2.88128	-3.38758	-2.23591	-2.73779	-3.045
CNAG_02553	short-chain dehydrogenase (1347 nt)	5.65316	4.125	4.03832	5.33242	6.04228
CNAG_02554	sugar transporter (2510 nt)	4.69105	4.21512	2.19606	2.98319	3.56203
CNAG_02556	phytanoyl-CoA dioxygenase family protein (1338 nt)	10.0628	10.0654	7.60725	10.3817	12.6658		-2.97959
CNAG_02557	fungal specific transcription factor (2565 nt)	3.03692	3.15135	5.58611	4.58172	4.36443		-4.01938
CNAG_02558	hypothetical protein (973 nt)	2.28358	2.14479
CNAG_02561	spermine transporter (2254 nt)	-5.14246	-5.12749	-3.53373	-5.25905	-5.06719
CNAG_02562	acyl-CoA dehydrogenase (4038 nt)	16.8138	15.2205	14.1474	27.3439	16.9145
CNAG_02563	DNA polymerase delta subunit 1 (4094 nt)			-2.19603
CNAG_02564	tRNA-splicing endonuclease subunit Sen54 (3341 nt)		-2.00688	-2.86299		-2.44569
CNAG_02565	homoaconitase, mitochondrial (2701 nt)	-3.34329	-4.39161	-2.93323	-7.11968	-3.08947
CNAG_02566	hepatocyte nuclear factor (3773 nt)	-2.13265							2.15742
CNAG_02569	hypothetical protein (1468 nt)	-2.19324	-2.28426	-2.25898	-2.59453	-2.5442
CNAG_02570	hypothetical protein (778 nt)	499.866	273.958		143.469	193.004
CNAG_02573	hypothetical protein (1353 nt)	-3.3469	-3.08935	-4.79033	-2.42942	-3.81729
CNAG_02574	cofactor D (4296 nt)	-6.96936	-6.8076	-7.58263	-3.91373	-7.51375			2.13396
CNAG_02575	RAB small monomeric GTPase (1757 nt)			2.29848		2.27185
CNAG_02577	oxidoreductase (2067 nt)	-6.52534	-5.38443		-4.3362	-4.16459
CNAG_02578	thyroid hormone receptor interactor 13 (2530 nt)	-6.80159	-7.51497	-6.25294	-4.30139	-7.49629
CNAG_02582	hypothetical protein (642 nt)		3.89085
CNAG_02583	tRNA (guanine10-N2)-methyltransferase (2125 nt)	-5.27554	-6.85635	-10.9168	-14.1045	-11.6135
CNAG_02585	hypothetical protein (2818 nt)			2.62779
CNAG_02586	sugar transporter (2622 nt)	13.5858	7.99592	7.74193	15.2405	6.71066				5.63004
CNAG_02587	alfa-L-rhamnosidase (3409 nt)									3.38663
CNAG_02588	avenacinase (3478 nt)					2.16576				2.20593
CNAG_02589	hypothetical protein (1901 nt)				3.0761
CNAG_02590	3-hydroxyisobutyrate dehydrogenase (2603 nt)	3.48607	3.91386	5.65407	3.73428	6.22355
CNAG_02591	hypothetical protein (745 nt)	6.26321	7.47085	39.3614	20.7524	19.0878
CNAG_02592	thioredoxin reductase GliT (1542 nt)	4.72562	4.33363	4.90259	4.37025	5.34731
CNAG_02593	hypothetical protein (3129 nt)	2.54017	2.88722	5.38416	4.16514	5.27817
CNAG_02595	hypothetical protein (3285 nt)	3.75842	3.42003	3.02198	4.07152	4.245
CNAG_02596	hypothetical protein (762 nt)	3.34257	3.5349			3.39152
CNAG_02597	hypothetical protein (2461 nt)				-2.14661
CNAG_02598	chitinase (2210 nt)	-2.21546	-2.39142	-2.48688	-2.37116	-2.19187
CNAG_02599	2,4-dihydroxyhept-2-ene-1,7-dioic acid aldolase (1223 nt)			6.11153	2.13943	4.94611
CNAG_02600	tartrate transporter (2425 nt)	3.81975	2.65403	3.84151		4.02576
CNAG_02601	hypothetical protein (1006 nt)	2.14948		2.0216		4.02621
CNAG_02602	flavonol synthase (2067 nt)		-2.54692		-2.01637
CNAG_02603	early growth response protein 1 (2676 nt)	5.61717	5.97204	6.61688	6.3798	9.90319
CNAG_02604	hypothetical protein (3856 nt)	4.19729	4.23529			2.76462
CNAG_02609	3-demethylubiquinone-9 3-O-methyltransferase (1960 nt)	-2.11561	-2.2519	-2.47592	-2.55285	-2.54902
CNAG_02654	DNA polymerase epsilon catalytic subunit A (7781 nt)	-2.68121	-2.77715	-2.76268	-2.84421	-2.07416			2.04992
CNAG_02655	hypothetical protein (1480 nt)	-2.30991
CNAG_02656	translation machinery-associated protein 20 (1295 nt)			-4.33822	-2.47421	-3.10183
CNAG_02657	eukaryotic translation initiation factor 3 subunit G (2127 nt)	-5.49065	-6.2362	-9.96553	-7.56804	-8.83645
CNAG_02658	hypothetical protein (4287 nt)			2.33766	2.05319
CNAG_02659	hypothetical protein (1551 nt)		3.10292	2.71526	5.67849	2.4365		-3.28916
CNAG_02660	hypothetical protein (1705 nt)	4.67493	4.51946
CNAG_02661	hypothetical protein (2003 nt)	2.3164	2.25203	2.53135	2.34543
CNAG_02662	cysteine protease ATG4 (4468 nt)			3.22737	2.62208	3.324
CNAG_02666	hypothetical protein (2257 nt)	-2.64739	-3.02319			-2.45384			2.11615
CNAG_02672	nonsense-mediated mRNA decay protein 3 (2214 nt)		-3.67833		-7.8311	-3.75435
CNAG_02674	hypothetical protein (2344 nt)	-13.9108	-14.5218	-7.42568	-12.3285	-7.22735
CNAG_02675	CAMK/CAMKL/GIN4 protein kinase (3973 nt)	-7.80573	-5.7646			-3.59622
CNAG_02677	cytoplasmic protein (1989 nt)		-2.05087	-3.93022	-2.72511	-2.96469
CNAG_02678	hypothetical protein (1841 nt)		2.0977	3.07904	4.54283	3.11874
CNAG_02680	VPS15 protein kinase (5676 nt)	-2.64931	-2.21344		-2.09222
CNAG_02681	phytase (2489 nt)	4.51883	5.29929	3.13625	3.8711	3.59008
CNAG_02682	hypothetical protein (4764 nt)			2.06418
CNAG_02685	hypothetical protein (2267 nt)		2.39762	15.7638	5.81339	3.14165
CNAG_02686	cystathionine beta-lyase (3250 nt)				-2.69853
CNAG_02687	hypothetical protein (1489 nt)			-3.6779	-2.64024	-3.08984
CNAG_02688	hypothetical protein (2221 nt)	2.56253	2.43786		2.31843
CNAG_02690	pirin (1855 nt)		2.37234	5.30284	3.17081	3.7124
CNAG_02691	hypothetical protein (1869 nt)	-32.0289	-34.9628	-27.1399	-24.2573	-10.7659
CNAG_02692	nitroreductase family protein (1227 nt)	-36.4022	-29.6325	-3.58262	-19.0795	-6.16758
CNAG_02693	solute carrier family 25 (mitochondrial carnitine/acylcarnitine transporter), member 20/29 (1882 nt)		-2.04861		-2.95707	-2.22461
CNAG_02694	hypothetical protein (3674 nt)		2.00761
CNAG_02697	hypothetical protein (2244 nt)			3.05711		3.6629
CNAG_02701	hypothetical protein (2335 nt)	-56.4529	-62.8514	-13.0951	-18.1722	-5.76914
CNAG_02704	hypothetical protein (977 nt)					-2.04435
CNAG_02706	hypothetical protein (1374 nt)									2.03043
CNAG_02708	prenylcysteine oxidase/farnesylcysteine lyase (2162 nt)	3.52927	3.67845	2.68529	3.75514	2.452
CNAG_02709	small subunit ribosomal protein S19 (522 nt)	-2.37208	-2.72176	-3.58395	-3.38635	-3.6406
CNAG_02710	T-complex protein 1 subunit gamma (2354 nt)	-3.57112	-3.56255	-5.01626	-3.6737	-4.84418
CNAG_02711	hypothetical protein (2790 nt)	3.67019	2.82453			3.51171
CNAG_02712	Bud32 protein kinase (1527 nt)	-3.1944	-3.06232	-2.83831	-4.15391	-3.65298
CNAG_02714	elongation factor 1-beta (3199 nt)	-11.4818	-12.6351	-19.6198	-20.8077	-20.7646
CNAG_02716	hypothetical protein (3991 nt)	2.06614		2.10147		2.48719
CNAG_02717	aryl-alcohol dehydrogenase (2413 nt)			2.88355		2.21494
CNAG_02718	NAD binding dehydrogenase family protein (2657 nt)	8.37348	7.81325	4.93031	7.97024	6.23795
CNAG_02719	hypothetical protein (4743 nt)	2.09383
CNAG_02720	nuclear GTP-binding protein (2468 nt)	-10.7991	-10.9479	-14.17	-19.8611	-17.4204
CNAG_02721	leucine repeat containing protein (5286 nt)	-4.54091	-5.28817	-2.72382	-2.20851	-3.49616
CNAG_02722	aldose reductase (3316 nt)							-2.7287
CNAG_02724	hypothetical protein (2868 nt)	-4.82013	-4.52987
CNAG_02725	20S proteasome subunit beta 2 (1497 nt)			-2.51077		-2.08271
CNAG_02728	peroxin-13 (1531 nt)	2.94353	3.29941	3.75283	5.92617	4.05506
CNAG_02729	hypothetical protein (2365 nt)	-2.35826	-2.08971
CNAG_02730	sorting nexin-41 (2310 nt)				2.13813
CNAG_02733	monosaccharide transporter (2657 nt)	8.71462	10.9305	27.3398	13.9136	8.27399
CNAG_02734	hypothetical protein (765 nt)	10.9751	17.3926	5.04788	6.4898	11.4257
CNAG_02735	hypothetical protein (1494 nt)	3.05448	2.24055	3.51559	3.69816	4.06399
CNAG_02736	T-complex protein 1 subunit theta (2097 nt)	-3.10042	-3.2135	-4.97867	-3.3247	-3.63777
CNAG_02738	hypothetical protein (2002 nt)	-2.61594	-2.66565	-4.48983	-4.21179	-3.18747
CNAG_02740	hypothetical protein (1513 nt)	-4.44596	-5.26849	-7.4666	-6.40683	-6.4175
CNAG_02744	hypothetical protein (2210 nt)	2.66677	2.9399		3.68278	3.07122
CNAG_02745	hypothetical protein (3603 nt)	-3.63611	-3.54243	-3.83406	-4.00038	-4.2814
CNAG_02749	histone-lysine N-methyltransferase SUV420H (4093 nt)	-3.61996	-3.60153	-2.89514	-2.16089	-3.45457
CNAG_02750	hypothetical protein (864 nt)			-4.16232	-2.36269	-2.82315		2.63327	2.03457
CNAG_02751	short-chain dehydrogenase (1980 nt)			12.0397	6.17503	13.6314
CNAG_02752	short-chain dehydrogenase (1808 nt)			2.84916		4.13151
CNAG_02754	small subunit ribosomal protein S12e (960 nt)	-18.051	-18.0746	-19.3934	-24.0376	-27.5152
CNAG_02757	hypothetical protein (2230 nt)	8.13683	8.87412	9.42436	11.3655	11.924
CNAG_02758	NADH:flavin oxidoreductase/NADH oxidase (1759 nt)	2.11239
CNAG_02759	hypothetical protein (1634 nt)	2.77852			6.93112
CNAG_02762	F-type H -transporting ATPase subunit G (847 nt)			-2.95826	-2.21348	-3.06909
CNAG_02763	phenylalanine-tRNA ligase, beta subunit (2642 nt)	-3.79359	-4.44314	-4.1819	-7.72208	-4.45564
CNAG_02764	ATP-binding cassette, subfamily D (ALD), peroxisomal long-chain fatty acid import protein (3797 nt)	6.53081	6.31094	5.92956	9.00504	8.56687
CNAG_02765	3-hydroxyisobutyrate dehydrogenase (1645 nt)	35.0233	29.1001	33.4071	31.0634	46.1516
CNAG_02768	hypothetical protein (1021 nt)		3.73937	18.6228	9.41064	7.26506
CNAG_02769	hypothetical protein (1668 nt)	-2.13006	-2.31257	-2.41651	-2.93689	-2.73267
CNAG_02770	transcription initiation factor TFIID subunit 11 (1159 nt)	2.26661	2.21838		2.95304	2.63498
CNAG_02771	DNA repair and recombination protein RAD54B (4782 nt)	-2.97272	-3.18146
CNAG_02773	exosome complex exonuclease RRP6 (4120 nt)	-3.31329	-3.48686	-5.17862	-6.79457	-5.45116
CNAG_02774	hypothetical protein (3480 nt)			2.3306	2.23611	2.1263
CNAG_02775	hypothetical protein (1277 nt)	-8.28295		-8.07725	-20.4024	-16.4518
CNAG_02776	hypothetical protein (683 nt)	3.09354
CNAG_02777	phosphate:H symporter (3503 nt)		-2.0515		-2.84883					-2.48682
CNAG_02781	dihydrodipicolinate synthetase family protein (2236 nt)	19.1176	24.6759	18.4208	11.3646	39.0899
CNAG_02788	hypothetical protein (1786 nt)		2.05814	2.03929	2.7993	2.05718
CNAG_02790	galactinol synthase (1839 nt)	-2.67216	-2.70496		-3.09377	-2.07114
CNAG_02791	hypothetical protein (1515 nt)	-2.54336		-2.50013	-2.66225	-2.19429
CNAG_02792	mitochondrial chaperone BCS1 (1968 nt)	-2.1094	-2.1364	-2.66344	-3.16514	-2.42683
CNAG_02793	kynurenine 3-monooxygenase (2253 nt)	-2.02062	-2.35227		-2.49225
CNAG_02795	phosphoribosylglycinamide formyltransferase (1446 nt)	-3.58974	-3.22139	-4.36717	-5.22496	-2.74992
CNAG_02796	3-deoxy-7-phosphoheptulonate synthase (3677 nt)				-3.07839
CNAG_02799	dihydroxyacetone kinase (2576 nt)	3.67343	3.774		2.58158	2.46548
CNAG_02800	hypothetical protein (2500 nt)	2.76706	6.119		2.65974	2.15798
CNAG_02802	inositol/phosphatidylinositol kinase (2003 nt)			-2.08465
CNAG_02803	hypothetical protein (1870 nt)	-2.8904	-2.98395	-3.47968	-3.31085	-3.68071
CNAG_02804	hypothetical protein (1550 nt)			-2.38928
CNAG_02805	carbonic anhydrase (2018 nt)	2.49052			2.05671
CNAG_02809	tRNA-specific adenosine deaminase 3 (2792 nt)	-4.386	-5.61953	-5.9093	-5.26563	-6.9043
CNAG_02810	pumilio-family RNA binding protein (4091 nt)	-9.37639	-9.93754	-13.8056	-16.944	-13.0309
CNAG_02811	small subunit ribosomal protein S29 (1245 nt)	-18.0782	-20.656	-35.1899	-30.0542	-34.6659
CNAG_02812	ornithine carbamoyltransferase (1737 nt)	-3.38692	-3.98573	-4.28606	-5.08681	-3.97612
CNAG_02813	large subunit ribosomal protein L30 (574 nt)		-2.36895	-3.79748	-2.98422	-3.53737
CNAG_02814	glycerol-3-phosphate dehydrogenase (3420 nt)	-2.86167	-2.86586		-2.07125	-2.01315
CNAG_02815	glycerol-3-phosphate dehydrogenase (2769 nt)	-13.4808	-8.50146		-4.04588
CNAG_02816	nuclear pore complex protein Nup93 (3410 nt)			-2.29807	-2.07349	-2.11232
CNAG_02817	GTP-binding protein ypt2 (1691 nt)	3.65034	3.64754	2.972	3.16067	2.97326
CNAG_02818	glycine cleavage system T protein (1702 nt)	3.05448	3.27682
CNAG_02819	vacuolar membrane protein (1889 nt)		2.18986	2.0055	2.20582
CNAG_02821	hypothetical protein (1313 nt)		-2.70563		-2.84159	-2.48655
CNAG_02822	hypothetical protein (3813 nt)	3.14905	2.1032	3.21096	2.24021	3.68119
CNAG_02824	hypothetical protein (2028 nt)	-3.00865	-3.62706	-3.66761	-4.97404	-4.38657
CNAG_02825	argininosuccinate lyase (1869 nt)	-5.27125	-5.84219	-4.27316	-9.49769	-5.50006
CNAG_02826	amino-acid acetyltransferase, mitochondrial (2109 nt)		-3.27171	-2.30714	-4.00938	-2.02738
CNAG_02829	protein arginine N-methyltransferase 5 (3016 nt)	-4.2423	-3.98464	-5.07846	-2.49144	-4.99853
CNAG_02830	delta24(24(1))-sterol reductase (1875 nt)	-13.4379	-11.81	-12.2946	-6.56931	-12.5567
CNAG_02834	sterol 3-beta-glucosyltransferase (6205 nt)			3.76146	2.63445	2.78934
CNAG_02838	small subunit ribosomal protein S17 (1801 nt)	-3.27138	-3.44779	-5.10919	-4.73285	-5.87452
CNAG_02840	hypothetical protein (2021 nt)	-2.75353	-2.91423		-3.06121
CNAG_02841	cytochrome P450 monooxygenase pc-2 (2560 nt)	4.46848	4.41789	3.98134	3.54872	3.3123
CNAG_02842	hypothetical protein (1171 nt)	-5.02019	-5.40579	-9.38637	-6.69798	-8.29991
CNAG_02843	hypothetical protein (1597 nt)		2.01596	7.28467	2.62534	3.377
CNAG_02845	hypothetical protein (2084 nt)	-3.94682	-4.24779	-4.65024	-5.8712	-3.81128
CNAG_02846	endoplasmic reticulum protein (1392 nt)	5.16929	4.92622	4.71889	7.00035	5.6695
CNAG_02847	thymidylate kinase (1243 nt)	-9.76851	-11.843	-11.7283		-12.0516			2.72193
CNAG_02848	hypothetical protein (2018 nt)	6.64201	6.10857	3.60989	5.96496	5.62997
CNAG_02849	glutathione transferase (2206 nt)		-2.84688	-3.58284	-2.64457
CNAG_02850	glucan endo-1,3-alpha-glucosidase agn1 (3333 nt)	-8.34398	-7.56729	-3.07208		-3.65116
CNAG_02851	threonine aldolase (1899 nt)	5.00336	3.89562	4.45646	3.60938	4.16771
CNAG_02853	amidophosphoribosyltransferase (2460 nt)		-2.14332	-2.62975	-3.34675
CNAG_02854	peroxiredoxin Q/BCP (1375 nt)				2.10206
CNAG_02857	hypothetical protein (3307 nt)	-4.19138	-4.07576	-2.07954	-3.31565	-2.99164
CNAG_02858	adenylosuccinate synthetase (1834 nt)	-3.67338	-3.62347	-4.70018	-5.85869	-4.74352
CNAG_02860	endo-1,3(4)-beta-glucanase (3035 nt)	-2.57656	-2.12614			-2.7395
CNAG_02864	hypothetical protein (1275 nt)			17.7199				-4.23865		-2.04124
CNAG_02865	hypothetical protein (1488 nt)	5.22993	5.21889	6.17252		5.82594
CNAG_02874	hypothetical protein (2487 nt)	-2.26801	-2.42294		-2.03357
CNAG_02875	hypothetical protein (1906 nt)	-2.35227	-2.7436	-3.15054	-4.15466	-2.81381
CNAG_02878	hypothetical protein (1704 nt)			-2.3277	-2.07119					-2.13293
CNAG_02879	chloride channel protein, nucleotide-sensitive, 1A (1181 nt)	-2.02485	-2.10789	-3.74587	-2.46471	-3.49851
CNAG_02880	GTP-binding protein YchF (1930 nt)	-9.48958	-9.89448	-11.7107	-14.1197	-16.3673
CNAG_02883	rho family protein (2130 nt)	2.31894	2.57993	2.78054	2.485	2.43617
CNAG_02885	capsular associated protein (2269 nt)	-2.00137	-2.09126	-3.12494	-2.16293	-2.6251
CNAG_02889	hypothetical protein (929 nt)	-5.19151	-6.45293	-6.10022		-4.14918
CNAG_02890	hypothetical protein (1416 nt)	-2.71016	-2.66416	-2.9315	-3.42903	-3.82553
CNAG_02892	phosphatidylinositol glycan, class B (2401 nt)		2.29206	3.27672	2.95847	2.56221
CNAG_02893	hypothetical protein (1311 nt)				-2.23193			-2.70977
CNAG_02894	hypothetical protein (1335 nt)	-8.28992	-8.63004	-11.1199	-10.6236	-9.58692
CNAG_02896	hydroxymethylglutaryl-CoA synthase (2148 nt)	-3.90333	-3.57235	-6.65263	-3.94436	-3.98745
CNAG_02899	hypothetical protein (984 nt)	78.8411	45.5244	404.516	339.168	415.336			-3.6548
CNAG_02900	hypothetical protein (2154 nt)	4.71083	4.55938	3.41929	5.75752	3.89358
CNAG_02901	U6 snRNA-associated Sm-like protein LSm4 (1282 nt)			-2.56439		-2.46235
CNAG_02902	hypothetical protein (2407 nt)	-2.45384	-2.43962
CNAG_02903	alcohol dehydrogenase (NADP ) (1875 nt)					2.33449
CNAG_02904	hypothetical protein (1365 nt)	6.29529	6.36346	4.73905	5.90905	5.86054
CNAG_02905	hypothetical protein (747 nt)			-2.60009		-2.30563
CNAG_02907	tRNA (guanine-N(1)-)-methyltransferase (1585 nt)	-4.15832	-4.45723	-6.02449	-7.84383	-6.74457
CNAG_02913	hypothetical protein (2054 nt)	2.14558		2.0576	2.20766
CNAG_02914	hypothetical protein (1597 nt)	-3.67457	-4.14752	-5.87366	-5.47827	-4.76156
CNAG_02916	F-type H -transporting ATPase subunit F (2275 nt)	-2.2694	-2.30806	-3.13952	-2.94314	-2.83037
CNAG_02917	hypothetical protein (1672 nt)	-8.62601	-9.76692	-15.0029	-13.7063	-9.24994
CNAG_02922	hypothetical protein (2689 nt)		-2.18495	-2.01314
CNAG_02923	large subunit ribosomal protein L14 (1077 nt)	-5.77396	-6.74312	-10.7125	-8.82162	-9.82102
CNAG_02924	histone H1/5 (1766 nt)	22.7655	23.0015	15.9318	26.922	12.0668
CNAG_02925	d-arabinitol 2-dehydrogenase (1931 nt)					-2.29573
CNAG_02926	hypothetical protein (1423 nt)	-5.6089	-5.60396	-3.65425	-5.62424	-5.7148
CNAG_02928	large subunit ribosomal protein L5e (1476 nt)	-16.6555	-16.5648	-26.2355	-28.6052	-30.9832
CNAG_02929	transcription initiation factor TFIID subunit 1 (4248 nt)			2.0768
CNAG_02930	hypothetical protein (5941 nt)	-2.3031	-2.3802
CNAG_02933	quinone oxidoreductase (1645 nt)	2.91767	2.9297							5.45811
CNAG_02934	hypothetical protein (3212 nt)	76.6719	88.6778	105.199	83.7455	80.3799
CNAG_02935	malonic semialdehyde reductase (2239 nt)			2.30076
CNAG_02937	translocation protein SEC63 (2611 nt)	-2.30804	-2.46622	-2.17708	-2.54169	-2.63958
CNAG_02939	peroxin-3 (2533 nt)	3.18394	3.87141	3.0769	5.27764	4.31465
CNAG_02941	hypothetical protein (2026 nt)	3.71988	3.78232	3.15931	5.46415	3.97244
CNAG_02942	hypothetical protein (1881 nt)	-6.24142	-5.18763			-2.62413		-3.06365	-2.07104
CNAG_02943	cytoplasmic protein (2811 nt)		2.4362	7.05915	3.28429	4.14175
CNAG_02944	acid phosphatase (2838 nt)	3.18356	2.70813	3.10906	4.17818	2.14531
CNAG_02948	peptide chain release factor 1 (2411 nt)	-3.99053	-4.23643	-3.45359	-4.7521	-4.55329
CNAG_02951	hypothetical protein (2075 nt)	-3.21626	-3.13056	-4.58531	-4.35592	-6.26917
CNAG_02952	hypothetical protein (982 nt)	-3.54717	-4.19422	-4.347	-5.67173	-5.07164
CNAG_02958	ferroxidase (3140 nt)		3.8683			-2.61099
CNAG_02959	high-affinity iron transporter (4016 nt)	2.79998
CNAG_02960	RNA exonuclease 4 (1771 nt)		-3.15221	-4.76524	-5.92657	-5.28921
CNAG_02961	F-type H -transporting ATPase subunit J (688 nt)			-2.39133		-2.03251
CNAG_02964	hypothetical protein (2437 nt)		2.26699		2.68679
CNAG_02965	hypothetical protein (1364 nt)				2.04541
CNAG_02966	carboxypeptidase (2824 nt)	6.76205	10.6233	6.99933	11.5729	7.10781
CNAG_02968	hypothetical protein (1777 nt)	6.34212	7.82811	6.14657	11.2214	7.09192
CNAG_02969	thioesterase family protein (2288 nt)		3.43281		5.34873	4.49318
CNAG_02974	voltage-dependent anion channel protein 2 (1358 nt)					2.23422
CNAG_02976	riboflavin kinase (1376 nt)	-3.00635	-3.05092	-2.03176	-2.25706	-2.64289
CNAG_02978	hypothetical protein (1080 nt)	23.3797	34.6234	52.4696	75.0196	46.4794			-2.17441
CNAG_02979	hypothetical protein (1368 nt)	6.8699	7.12809	5.86163	8.73532	7.52426
CNAG_02982	U3 small nucleolar RNA-associated protein 13 (3309 nt)	-3.47416	-4.62599	-8.3857	-6.91345	-6.18452
CNAG_02983	hypothetical protein (2323 nt)					-2.47142
CNAG_02984	sarcosine oxidase (1899 nt)	-2.57735	-2.6355	-4.34859	-3.34817	-2.4487
CNAG_02986	ADP-ribose pyrophosphatase (1373 nt)				2.35403
CNAG_02988	acetyltransferase (1007 nt)				2.14376
CNAG_02992	actin cross-linking protein (3364 nt)	-4.96571	-5.80824	-5.10085	-2.5963	-6.85452
CNAG_02993	solute carrier family 39 (zinc transporter), member 7 (1669 nt)			2.36271	2.31695	2.09112
CNAG_02996	flavoprotein oxygenase (1997 nt)	2.47062	2.95411	4.43096	3.6371	5.23404
CNAG_02997	protein STU1 (4462 nt)	-3.47499	-3.1649	-3.59451		-3.5847
CNAG_02999	hypothetical protein (3638 nt)					2.09403
CNAG_03000	small subunit ribosomal protein S19e (1236 nt)	-19.5676	-18.9022	-25.886	-24.5282	-36.2544
CNAG_03001	multiple RNA-binding domain-containing protein 1 (3227 nt)	-2.6892	-3.27083	-4.99675	-5.38608	-3.99907
CNAG_03002	hypothetical protein (868 nt)		-2.14058
CNAG_03003	chromatin structure-remodeling complex subunit SFH1 (2367 nt)	-2.46944	-2.58908	-2.30446	-2.62399	-2.34197
CNAG_03005	cytoplasmic tRNA 2-thiolation protein 2 (2150 nt)				-2.3347
CNAG_03007	hypothetical protein (1212 nt)	6.77391	6.96969	8.64236	7.44928	6.32189
CNAG_03009	hypothetical protein (818 nt)	-3.10858	-3.58612	-5.18181	-7.88072	-4.50806
CNAG_03010	enoyl-CoA hydratase/isomerase family protein (1277 nt)	40.129	36.3148	21.9227	65.4216	38.6784
CNAG_03011	glycerate-and formate-dehydrogenase (1707 nt)	7.06656	5.94002	4.72883	6.47641	6.30794
CNAG_03012	hypothetical protein (998 nt)	8.85137	9.35676	11.6444	11.1008	12.1443
CNAG_03014	dolichyldiphosphatase (1303 nt)				-2.14037
CNAG_03015	large subunit ribosomal protein L37-A (1060 nt)	-16.1198	-16.4795	-20.7692	-21.351	-27.7327
CNAG_03016	chaperone regulator (1823 nt)	2.94146	2.92772	2.07861	2.09041	2.66511
CNAG_03019	long-chain acyl-CoA synthetase (3725 nt)	22.0453	22.108	30.1141	60.311	16.1149
CNAG_03020	hypothetical protein (1736 nt)			-2.17396
CNAG_03023	hypothetical protein (4860 nt)	-2.58039	-2.81042	-2.06249		-2.45616
CNAG_03024	AGC protein kinase (10178 nt)	2.2997	2.41251	3.02564	2.30118	2.43351
CNAG_03026	N-acetylglucosaminylphosphatidylinositol deacetylase (1277 nt)			2.04309		2.01354
CNAG_03031	protein FRA10AC1 (1637 nt)		2.20683
CNAG_03033	hypothetical protein (1774 nt)			-2.66868
CNAG_03036	potassium ion transporter (3934 nt)					2.17723
CNAG_03037	hypothetical protein (2167 nt)	-10.7115	-11.4218	-6.05745		-5.62289			2.78302
CNAG_03038	hypothetical protein (3421 nt)	4.46665	4.34463		3.58431	4.03566
CNAG_03040	transketolase (3206 nt)		2.03639		2.52061	2.59977
CNAG_03041	hypothetical protein (1472 nt)		2.1181			2.08126
CNAG_03043	hypothetical protein (1515 nt)		-2.14863	-3.47008
CNAG_03044	hypothetical protein (1122 nt)	-20.6391	-21.8151	-14.9	-2.26803	-19.0055			3.23953
CNAG_03046	hypothetical protein (2315 nt)	5.83262	5.95984	5.61834	8.17992	5.89645
CNAG_03047	hypothetical protein (2870 nt)	-6.74573	-5.61637	-5.23788	-5.81025	-6.76165
CNAG_03049	hypothetical protein (1933 nt)			-2.2678
CNAG_03050	hypothetical protein (2813 nt)	9.14794	8.62588	6.75505	13.1058	16.4201
CNAG_03051	polyamine transporter (2908 nt)	2.31383	2.57289		2.82411	5.19743
CNAG_03053	large subunit ribosomal protein L23 (1332 nt)	-29.1615	-25.9609	-34.8888	-44.0497	-44.5488
CNAG_03054	hypothetical protein (2290 nt)	2.54073	2.85581	2.76217	2.11187	3.04944
CNAG_03055	bud site selection protein 20 (869 nt)		-2.96492		-4.02925	-2.87801
CNAG_03056	hypothetical protein (1503 nt)			-2.22955		-2.29596			-2.55052
CNAG_03058	hypothetical protein (773 nt)		2.96577		9.2592	10.9881
CNAG_03059	hypothetical protein (4280 nt)	3.49185	3.22974	4.45296	4.27081	5.27248
CNAG_03060	multiple drug resistance protein (3019 nt)	2.76556	3.39624	4.26886	3.44056	3.60515
CNAG_03061	multiple drug resistance protein (5495 nt)	-5.32895	-6.21326	-6.58379	-9.13792	-6.8582
CNAG_03063	hypothetical protein (6820 nt)	-3.1484	-3.11824	-3.10189	-3.65304	-3.07886
CNAG_03064	nucleolar protein 16 (1011 nt)	-16.4578	-22.2561	-40.3855	-21.2492	-32.7382
CNAG_03067	hydroxymethylglutaryl-CoA lyase (1997 nt)	45.1767	53.4372	51.4982	77.3252	88.6475
CNAG_03068	hypothetical protein (1212 nt)			2.18531
CNAG_03069	hydrolase (1187 nt)	5.46007	6.61732	4.59282	6.48606	6.16762
CNAG_03070	compass component swd2 (1676 nt)	-4.05762	-3.9338	-2.19782	-3.85956	-2.36376
CNAG_03076	hypothetical protein (2336 nt)	3.86164	3.39162		3.3122	3.10334
CNAG_03080	fatty acid elongase (2156 nt)	-3.35357	-3.34888	-4.72008	-5.04188	-3.84337
CNAG_03081	ATP-dependent RNA helicase MRH4, mitochondrial (2272 nt)	-2.15942	-2.27394	-2.57407	-3.28724	-2.88067
CNAG_03082	cupin domain-containing protein (1056 nt)		2.60011	3.67615	3.31227	3.60844
CNAG_03083	cupin domain-containing protein (799 nt)	5.11192	5.55084	5.02293	11.0683	7.97618		-2.22079
CNAG_03084	endoribonuclease L-PSP (2721 nt)		3.64543	8.07898	3.48559	10.2721
CNAG_03085	hypothetical protein (661 nt)	75.2957	72.078	39.1491	73.5232	245.138
CNAG_03087	maltose permease (2252 nt)	4.53429	5.45982	3.26455	2.95831
CNAG_03090	hypothetical protein (2497 nt)	-2.13288	-2.38821		-2.28298
CNAG_03098	hypothetical protein (6180 nt)	-4.02453	-3.74588	-3.89488	-4.87923	-5.5182
CNAG_03099	chitin synthase 1 (4651 nt)	-2.32637	-2.34076			-2.11229
CNAG_03105	hypothetical protein (743 nt)					-2.07368
CNAG_03106	hypothetical protein (1357 nt)	-2.52536	-2.64028	-4.06934	-3.61449	-4.36234
CNAG_03107	hypothetical protein (1447 nt)	6.28486	7.67599			3.7509
CNAG_03109	ubiquitin carboxyl-terminal hydrolase 14 (2219 nt)	-3.78738	-3.70934	-4.49823	-4.42853	-4.82912
CNAG_03110	hypothetical protein (4034 nt)	5.75824	6.91479	5.52614	7.83586	6.1571
CNAG_03113	trehalose synthase (3830 nt)				3.27943	4.92115
CNAG_03114	hypothetical protein (1116 nt)	5.34193	6.77229	21.9198	10.0853	10.5776
CNAG_03115	hypothetical protein (3058 nt)			-2.92352
CNAG_03117	hypothetical protein (4971 nt)	2.06467
CNAG_03119	hypothetical protein (1420 nt)	-2.06768	-2.44114	-3.2734		-2.74739
CNAG_03120	alpha-1,3-glucan synthase (8642 nt)	-2.81105	-2.7938		-2.67973	-3.18266
CNAG_03124	periodic tryptophan protein 2 (3370 nt)	-2.58009	-3.28222	-4.83025	-5.85517	-4.92254
CNAG_03125	hypothetical protein (2425 nt)	-7.54664	-7.61976	-3.82617	-2.47077	-6.36222
CNAG_03127	small subunit ribosomal protein S23 (951 nt)	-5.97979	-6.31747	-7.55163	-9.16553	-9.35277
CNAG_03128	gamma-glutamyltransferase (4003 nt)	3.68205	4.28634		8.06113	6.12692
CNAG_03129	transcription factor iiia (1925 nt)		-2.87423		-5.44484	-3.92783
CNAG_03133	UDP-glucose,sterol transferase (3852 nt)	4.6285	3.40314	2.07929	3.60315	2.82476				2.47735
CNAG_03134	3-hydroxybutyryl-CoA dehydrogenase (1733 nt)	48.4837	42.4621	22.9559	53.6465	36.5688
CNAG_03136	hypothetical protein (3182 nt)					2.1665
CNAG_03137	CMGC/CDK protein kinase (1945 nt)	2.6874	2.24462	2.40981	2.55693	4.06502
CNAG_03138	ubiquitin-protein ligase (3258 nt)	2.27434	2.56675	2.5264	2.35841	2.67565
CNAG_03140	sugar transporter (2831 nt)	-2.41701			-2.14176	-2.06614
CNAG_03141	hypothetical protein (890 nt)	-3.6322	-5.0407	-8.82116	-3.65966	-2.69922
CNAG_03143	hypothetical protein (1417 nt)		5.09633	127.07	19.8585	22.7656
CNAG_03144	peptide-methionine (S)-S-oxide reductase (1609 nt)				-2.10757
CNAG_03146	alpha-amylase (3026 nt)	-2.84913	-2.70641		-2.19183
CNAG_03148	nuclear condensin complex protein (6391 nt)	-3.87933	-4.13695	-2.06411		-3.66837
CNAG_03150	solute carrier family 25 (mitochondrial folate transporter), member 32 (1652 nt)	-14.2374	-16.9311	-11.8382	-15.214	-19.992
CNAG_03153	sec14 cytosolic factor (1794 nt)	-5.11685	-4.8131	-2.76214	-4.1905	-3.5554
CNAG_03159	cytoplasmic protein (1004 nt)	-5.7628	-7.33313	-9.61555	-9.22996	-8.47492
CNAG_03160	DNA cross-link repair 1A protein (4449 nt)			2.09954		2.0762
CNAG_03161	hypothetical protein (2600 nt)			2.65089
CNAG_03162	vacuolar protein (1256 nt)	2.82817	2.9966	4.91185	3.54369	4.34361
CNAG_03163	hypothetical protein (3894 nt)		-2.058
CNAG_03165	hypothetical protein (2499 nt)		-2.06944	-3.38751	-2.68436	-3.44322
CNAG_03166	hypothetical protein (1167 nt)				2.16003
CNAG_03167	CAMK/CAMKL/Chk1 protein kinase (2679 nt)	-5.40797	-5.54623	-4.98623		-5.69293
CNAG_03168	sulfite reductase (NADPH) flavoprotein alpha-component (3552 nt)	-2.61087	-2.52771	-2.77344	-2.77515	-2.13862
CNAG_03170	hypothetical protein (2153 nt)				-2.1445
CNAG_03172	hypothetical protein (1775 nt)	-2.1104		-2.31875
CNAG_03177	hypothetical protein (3971 nt)			2.19877		2.48776
CNAG_03179	hypothetical protein (1320 nt)							-2.37867
CNAG_03184	BUB protein kinase (4212 nt)	-8.52729	-9.91374	-3.93934	-5.18052	-6.14287
CNAG_03185	low temperature-responsive protein (1006 nt)			-2.12844	-2.48667	-2.29243
CNAG_03186	THO complex subunit 4 (1661 nt)	-2.92507	-2.80375			-2.28542
CNAG_03187	protoporphyrinogen oxidase (2226 nt)	-3.93098	-2.96316		-2.07514
CNAG_03188	histone-lysine N-methyltransferase, H3 lysine-36 specific (4861 nt)	-2.03382	-2.19068
CNAG_03193	hypothetical protein (3556 nt)	2.62399	2.64857			3.04748
CNAG_03196	orotate phosphoribosyltransferase (920 nt)	-2.91647	-2.92927	-3.95003	-2.7439	-3.19713
CNAG_03197	hypothetical protein (1278 nt)				-2.32157
CNAG_03198	small subunit ribosomal protein S8e (3057 nt)	-21.6238	-19.2602	-24.2457	-30.5342	-30.2047
CNAG_03199	FAD dependent oxidoreductase (2094 nt)	39.5614	27.7629	44.9104	34.1476	33.1915
CNAG_03204	hypothetical protein (1397 nt)	3.55445		2.17822	3.76504	3.07808
CNAG_03205	ATP-dependent RNA helicase ROK1 (2123 nt)	-7.05816	-11.1185	-12.0681	-16.7717	-14.8676
CNAG_03213	UV damage endonuclease UvdE (2882 nt)		2.0953		4.35673	3.20026			-2.43597
CNAG_03214	tRNA (uracil-O(2)-)-methyltransferase (2364 nt)	2.55014	2.36135		2.94906	2.44854
CNAG_03216	CAMK protein kinase (3056 nt)	2.61622	2.34604	2.37887	3.18181	2.85535
CNAG_03221	large subunit ribosomal protein L29 (846 nt)	-11.9711	-11.1919	-28.9821	-19.2613	-28.9772
CNAG_03222	RNA lariat debranching enzyme (2875 nt)	-2.85761	-2.93162	-3.34942	-3.54436	-3.01468
CNAG_03223	hypothetical protein (1579 nt)	-16.4307	-18.5545	-2.43439	-3.30959	-11.3615
CNAG_03224	hypothetical protein (864 nt)	-2.76466	-2.21134		-2.18178	-2.90405
CNAG_03226	succinate dehydrogenase [ubiquinone] iron-sulfur subunit, mitochondrial (1660 nt)		2.12043			2.08779
CNAG_03230	hypothetical protein (1560 nt)	23.991	25.8915	29.082	25.8612	28.3129
CNAG_03231	hypothetical protein (2422 nt)		-2.33542		-2.95901	-2.9347
CNAG_03233	hypothetical protein (1300 nt)	29.433	31.736	20.1126	19.3669	26.361
CNAG_03234	cell wall surface anchor protein (3939 nt)					2.01388
CNAG_03236	AMME syndrome candidate protein (936 nt)			2.22796	2.01966	2.25236
CNAG_03237	hypothetical protein (1213 nt)	-3.07825	-2.6677	-3.1847		-2.9512			2.70238
CNAG_03239	hypothetical protein (2054 nt)	-2.80834	-4.31214		-4.00178
CNAG_03241	hypothetical protein (3687 nt)	3.21371	2.90098	2.03375	3.19355	3.4349
CNAG_03242	solute carrier family 25 (peroxisomal adenine nucleotide transporter), member 17 (2101 nt)	16.4038	15.7984	17.8978	28.0472	19.0846
CNAG_03243	2-nitropropane dioxygenase (1943 nt)	32.7551	26.5593	22.5734	76.5106	45.6472
CNAG_03246	18S rRNA biogenesis protein RCL1 (1598 nt)			-3.78607	-2.79844	-2.99695
CNAG_03248	rho GTPase activator (2377 nt)	2.58356	2.93137	2.07383	2.89728	2.19837
CNAG_03249	THO complex subunit 4 (1524 nt)	-2.51894	-2.41595
CNAG_03250	hypothetical protein (1336 nt)			2.40441
CNAG_03259	hypothetical protein (2155 nt)	5.21997	4.17733		5.17982	3.4323
CNAG_03260	large subunit ribosomal protein L6 (881 nt)	-3.1452	-3.59874	-5.56239	-5.48762	-4.21293
CNAG_03261	zinc finger protein (1389 nt)			-2.63474	-2.32468	-2.80067
CNAG_03263	translation elongation factor Tu (1886 nt)	-4.52972	-5.00069	-8.57113	-9.25509	-10.238
CNAG_03264	hypothetical protein (1806 nt)	-3.91051	-4.24111	-7.51457	-5.66162	-7.38337
CNAG_03265	hypothetical protein (3156 nt)			-2.19434
CNAG_03266	malate dehydrogenase, NAD-dependent (1910 nt)	5.83121	6.86079	3.57667	4.66955	4.06842
CNAG_03268	hypothetical protein (986 nt)	4.56166	4.78503	15.2664	5.71187	3.9791				-2.36204
CNAG_03270	adenylosuccinate lyase (2501 nt)	-2.79046	-2.9029	-5.11531	-3.63501	-3.50919
CNAG_03271	pre-mRNA-splicing factor PRP46 (2331 nt)			-2.1636	-2.10235
CNAG_03274	solute carrier family 25 (mitochondrial S-adenosylmethionine transporter), member 26 (1648 nt)			-2.10852		-2.32312
CNAG_03275	glutaryl-CoA dehydrogenase (2824 nt)	5.32391	5.25363	3.62002	7.10004	4.72085
CNAG_03277	inositol oxygenase (1235 nt)	2.56623	2.11115	2.12151		3.0176
CNAG_03279	hypothetical protein (2934 nt)	2.75604	2.96103	2.7223	3.38425	3.27258
CNAG_03280	dihydrodipicolinate synthetase family protein (1949 nt)	3.67646	3.58388	2.53898	4.3846	5.74184
CNAG_03281	glycine-rich RNA binding protein (2048 nt)			-2.55384
CNAG_03282	hypothetical protein (1622 nt)			2.65909	2.18152	2.56804
CNAG_03283	large subunit ribosomal protein L24e (1143 nt)	-14.5896	-14.4849	-21.0537	-21.3416	-26.8716
CNAG_03284	rRNA biogenesis protein RRP36 (1593 nt)	-7.24946	-9.54753	-9.30136	-12.8647	-15.0183
CNAG_03285	hypothetical protein (1942 nt)	-3.09356	-3.21211	-3.16094	-3.81857	-3.14443
CNAG_03288	membrane protein (2413 nt)	2.58199	2.50257	2.89213	2.79224	2.56103
CNAG_03289	methionine aminopeptidase, type II (2283 nt)	-3.67544	-3.78578	-4.00642	-3.93499	-4.31407
CNAG_03292	hypothetical protein (2547 nt)	3.74196	2.31215	2.12361	3.32837	2.00392
CNAG_03293	pre-rRNA-processing protein TSR2 (907 nt)	-2.62068	-3.35683	-5.98558	-5.17624	-5.28708
CNAG_03294	hypothetical protein (1839 nt)	17.4824	14.9058	10.5794	12.0279	10.559		-2.24038
CNAG_03295	hypothetical protein (3906 nt)	2.73203				3.57894
CNAG_03297	histone acetyltransferase type B subunit 2 (2023 nt)			-2.23002	-2.03893	-2.22577
CNAG_03298	hypothetical protein (911 nt)	-2.22799	-2.33713	-3.60244	-2.80655	-3.34192
CNAG_03300	ribosomal RNA-processing protein 1 (1460 nt)	-6.08364	-6.75815	-8.07394	-10.4002	-6.15908
CNAG_03301	mitochondrial import inner membrane translocase subunit TIM13 (807 nt)	-2.7229	-2.79212	-5.81439	-3.7544	-3.62251
CNAG_03302	protein LTV1 (2161 nt)	-32.9265	-38.4679	-40.2385	-35.1043	-40.087
CNAG_03303	small subunit ribosomal protein S27 (1690 nt)	-8.13895	-9.27487	-12.4427	-12.5096	-12.1291
CNAG_03304	hypothetical protein (2016 nt)			3.37848	2.81395	2.27897		-2.08795
CNAG_03308	hypothetical protein (3924 nt)	-4.06678	-3.65407	-2.54636		-3.34287
CNAG_03309	pre-mRNA-splicing factor CWC21 (856 nt)	2.01013		2.66609	2.38505	2.07271
CNAG_03310	nicotinamide N-methyltransferase (1223 nt)	-4.12864	-4.33577	-7.19741	-8.60043	-5.48358
CNAG_03311	hydroxymethylglutaryl-CoA synthase (2079 nt)	-3.7209	-4.17907	-4.30653	-6.41289	-2.14574
CNAG_03314	YTH domain family 2 (3427 nt)			2.88989
CNAG_03315	GTP-binding protein rhoA (1278 nt)	2.82214	2.63095	2.38264	2.29921	2.1402
CNAG_03316	rho GDP-dissociation inhibitor (2036 nt)								2.77325
CNAG_03318	hypothetical protein (1299 nt)	2.34563	2.00292
CNAG_03322	UDP-glucuronate decarboxylase (1917 nt)			-2.65494	-2.68667	-2.65667
CNAG_03323	hypothetical protein (881 nt)				2.29172				2.22759
CNAG_03326	chitin synthase (3708 nt)			-2.4687					2.44865
CNAG_03328	hypothetical protein (2216 nt)	2.87461	2.83641	2.24464	2.44508	2.44967
CNAG_03330	RecQ-mediated genome instability protein 1 (1883 nt)					2.14845
CNAG_03332	replication factor C subunit 2/4 (1467 nt)	-3.3391	-3.94998	-5.7036	-2.86065	-4.90607
CNAG_03333	cytoplasmic protein (3097 nt)	-4.24399	-4.04805		-2.9477	-2.35463
CNAG_03335	ribose-phosphate pyrophosphokinase (1856 nt)			-3.76789	-2.73757	-3.4144
CNAG_03337	hypothetical protein (1090 nt)			-2.09429	-2.05509	-2.29262
CNAG_03339	biotin transporter (2856 nt)	2.80528	2.78817
CNAG_03341	minichromosome maintenance protein 2 (3210 nt)	-3.77833	-3.50167	-3.86052		-6.30622			3.39866
CNAG_03342	tRNA (guanine-N(7)-)-methyltransferase subunit TRM82 (2061 nt)	-4.24634	-5.48688	-4.64057	-9.46502	-5.55571
CNAG_03343	hypothetical protein (1303 nt)			-2.75379		-2.10581
CNAG_03344	hypothetical protein (2552 nt)	-2.67085	-2.70016	-3.20425	-3.445	-2.99369
CNAG_03345	hypothetical protein (7820 nt)			3.05653	2.48897	2.40865
CNAG_03346	hypothetical protein (2049 nt)	35.9736	-	13.6363	29.3121	21.0942
CNAG_03349	pre-mRNA-processing factor 17 (3159 nt)		-2.04087	-2.20061	-2.14467	-2.09308
CNAG_03353	hypothetical protein (1298 nt)	-5.36111	-5.11822	-6.60092	-6.84646	-4.42939
CNAG_03354	hypothetical protein (1563 nt)	-3.857	-4.31163	-5.43918	-8.07668	-3.63206
CNAG_03356	hypothetical protein (1525 nt)			-2.30351		-2.06931
CNAG_03357	hypothetical protein (2179 nt)	-2.29188	-2.79007	-3.19357		-3.72311
CNAG_03359	cytochrome c oxidase subunit 7 (571 nt)			-2.12487
CNAG_03366	hypothetical protein (7378 nt)					2.30044
CNAG_03368	microtubule Associated protein (8704 nt)	-3.25044	-3.6219	-2.7043		-3.19444
CNAG_03369	Wee protein kinase (4024 nt)	-2.29867	-2.27369		-2.00801	-2.09092
CNAG_03370	calcium-binding protein NCS-1 (5042 nt)	-2.39061	-2.43256			-2.23733
CNAG_03373	hypothetical protein (1330 nt)	-2.42539	-2.75866	-2.76101	-2.03522	-2.85426
CNAG_03374	DNA replication complex GINS protein PSF1 (883 nt)	-2.66155	-2.40229	-4.30642		-3.73058			3.11876
CNAG_03375	succinyl-CoA synthetase alpha subunit (1700 nt)			-3.04933
CNAG_03377	hypothetical protein (1073 nt)			-2.33369		-2.11095
CNAG_03378	hypothetical protein (2999 nt)	-2.07307	-2.22591	-2.17442	-3.28246	-2.76108
CNAG_03379	N-acetyltransferase 5 (1630 nt)			-2.2186
CNAG_03381	hypothetical protein (2142 nt)	3.78139	4.02366	4.88604	4.49458	2.27508
CNAG_03382	hypothetical protein (5043 nt)	2.29305	2.64247	2.67063	3.01626	3.04972
CNAG_03383	hypothetical protein (2409 nt)		-2.12625	-2.27757	-2.34634
CNAG_03384	hypothetical protein (1224 nt)	-2.49516	-2.37227	-2.417	-3.08845
CNAG_03385	g1/s-specific cyclin pcl1 (2046 nt)	-3.83896	-2.27682		2.07583	-3.10626
CNAG_03386	solute carrier family 25 (mitochondrial carnitine/acylcarnitine transporter), member 20/29 (1874 nt)				-2.85243	-2.87303
CNAG_03389	alpha-ketoglutarate catabolism dioxygenase (2301 nt)	-2.9644	-3.00544	-2.8483	-4.56594	-5.00805
CNAG_03390	AAA family ATPase (3027 nt)	-3.5044	-3.63735	-3.40105	-4.40788	-3.53068
CNAG_03392	DNA supercoiling protein (5079 nt)	2.75154	2.84302		2.9013	2.32512
CNAG_03393	acyl-CoA thioesterase II (1553 nt)	4.03969	3.50605	3.07167	5.17992	4.73402
CNAG_03394	hypothetical protein (1703 nt)	4.33125	4.21269	4.51569	9.44846	5.48796
CNAG_03395	NifU-like protein c (1312 nt)			2.57113		2.38922
CNAG_03401	hypothetical protein (2925 nt)	3.79722	4.17007		3.41422	2.99028
CNAG_03403	mitochondrial protein (1476 nt)	-2.21064	-2.32464	-3.27982	-2.73914	-2.28263
CNAG_03406	compass component spp1 (2400 nt)	-2.7094	-2.65131			-2.60111
CNAG_03407	hypothetical protein (1272 nt)	2.60613	2.59312
CNAG_03408	hypothetical protein (2902 nt)				2.27259
CNAG_03412	chitinase (2591 nt)	2.00212	2.19986	3.30419	2.07831
CNAG_03414	hypothetical protein (1402 nt)			-2.88397
CNAG_03416	hypothetical protein (975 nt)	-2.32264	-2.43057	-3.05887	-2.87369	-2.9586
CNAG_03420	Gly-Xaa carboxypeptidase (2625 nt)	5.20792	5.77205	4.13805	4.64497	4.25735
CNAG_03422	calcineurin temperature suppressor Cts1 (3330 nt)				-2.30127
CNAG_03426	GDP-mannose transporter 2 (1928 nt)			-5.85042	-4.37193	-2.63246
CNAG_03427	aconitate hydratase, mitochondrial (3535 nt)	3.52902	3.41384	2.62971	4.07789	3.91028
CNAG_03432	solute carrier family 2 (2617 nt)		2.04287	2.31752	3.22598	2.43827
CNAG_03434	solute carrier family 45, member 1/2/4 (3507 nt)				2.28288
CNAG_03435	ribonucleoprotein-associated protein (908 nt)			-2.1703		-2.3359
CNAG_03436	alanine transaminase (2620 nt)	2.92905		3.58917	2.4087	3.33159
CNAG_03437	hypothetical protein (975 nt)	2.58685	2.3965	2.2447	2.33792	2.20815
CNAG_03438	hexose transporter (2735 nt)	-681.557	-644.417	-220.929	-506.248	-457.784
CNAG_03441	small subunit ribosomal protein S21 (2116 nt)			-2.02148
CNAG_03445	hypothetical protein (1066 nt)	3.61176	3.40963	4.74657	5.9607	5.10314
CNAG_03446	hypothetical protein (2074 nt)	2.1447	2.11148	2.14781	2.68195	2.66105
CNAG_03447	hypothetical protein (3930 nt)	-3.74939	-3.49049	-3.96184	-2.93023	-3.8286
CNAG_03448	translation initiation factor eIF-2B subunit delta (2421 nt)	-2.05747	-2.09451		-2.36904	-2.10031
CNAG_03449	DNA repair protein (1610 nt)	2.53701	2.1652	3.98855	3.06042	4.02142
CNAG_03450	ATP-binding cassette transporter (6356 nt)	-2.08534	-2.21329		-2.46963
CNAG_03453	kinesin family member 11 (4066 nt)	-3.26764	-3.89772	-4.8545		-5.5689			2.27771
CNAG_03454	hypothetical protein (1653 nt)			3.66586		2.15041		-3.21151
CNAG_03455	hypothetical protein (2364 nt)	13.4825	18.3408	2.67219	9.49686	9.59997
CNAG_03456	hypothetical protein (1475 nt)			-2.31549	-2.26882	-2.27195
CNAG_03457	arginine-tRNA ligase (2483 nt)	-9.45651	-11.4017	-15.9609	-28.0166	-14.5567
CNAG_03458	hypothetical protein (1347 nt)			-2.97754		-2.24066
CNAG_03459	T-complex protein 1 subunit delta (2178 nt)	-3.38147	-3.16935	-3.58414	-3.12308	-4.2512
CNAG_03461	hypothetical protein (2441 nt)	6.64215	5.98616	3.20553	5.30453	4.41986
CNAG_03463	hypothetical protein (3086 nt)			2.02354
CNAG_03464	Cu-oxidase (3135 nt)			2.94524		2.09765
CNAG_03465	laccase (4882 nt)	236.931	153.967	46.3222	134.923	109.103
CNAG_03467	hypothetical protein (4788 nt)					2.06588
CNAG_03474	efflux protein EncT (2374 nt)	-2.14062	-2.36345	-4.1894	-2.88829	-2.13443
CNAG_03475	hypothetical protein (3235 nt)	2.87293	3.48773	5.26338	4.0108
CNAG_03476	spermidine synthase (3350 nt)	-8.14	-9.29354	-15.3057	-15.6341	-10.7978
CNAG_03477	hypothetical protein (1860 nt)	-4.52738	-3.83491	-2.67317	-4.05863	-3.87175
CNAG_03481	ribonuclease P protein component (1470 nt)	-6.98687	-7.72236	-8.94367	-7.28206	-9.62101
CNAG_03482	peroxiredoxin (alkyl hydroperoxide reductase subunit C) (1640 nt)	-9.42148	-9.18678	-5.62299	-8.31551	-6.26928
CNAG_03483	protein GET1 (1322 nt)				-2.32971	-2.39595
CNAG_03485	polyamine transporter 1 (3749 nt)		-2.1559		-2.41528
CNAG_03487	DNAJ domain-containing protein (2308 nt)	-4.27108	-5.23165	-3.52244		-4.79122			3.95512
CNAG_03491	cleavage and polyadenylation specificity factor subunit 5 (1235 nt)		-2.26302
CNAG_03492	hypothetical protein (2048 nt)		-2.23105	12.1612
CNAG_03495	hypothetical protein (1307 nt)		3.49694		9.7523	9.24161
CNAG_03498	metalloreductase (3236 nt)	2.06872	2.28632		2.12456
CNAG_03499	twin-arginine translocation pathway signal peptide (2191 nt)				2.1104
CNAG_03500	osmosensor (6409 nt)		-2.22154	-2.28727		-2.10014
CNAG_03503	ATP-binding cassette transporter protein YOR1 (5642 nt)	2.07648				2.41728
CNAG_03504	hypothetical protein (8043 nt)	3.38092	3.14636	2.54786	2.14598	3.31136
CNAG_03507	mitochondrial-processing peptidase subunit beta (1725 nt)			-2.90699	-2.48432	-2.48636
CNAG_03509	pyruvate dehydrogenase X component (1974 nt)			-2.57658		-2.21735
CNAG_03510	large subunit ribosomal protein L36e (1852 nt)	-10.0459	-11.328	-19.8481	-19.3966	-16.3131
CNAG_03511	hypothetical protein (1299 nt)			-2.55457
CNAG_03513	ribosomal RNA-processing protein 7 (1396 nt)	-5.30918	-5.82112	-8.4776	-13.022	-13.2704
CNAG_03516	hypothetical protein (3488 nt)	3.75647	3.41617		3.2327	2.90098
CNAG_03518	phenylacrylic acid decarboxylase (2374 nt)	3.43586	3.32698	2.01196	2.2492	2.53777
CNAG_03519	cytoplasmic protein (3088 nt)	4.28735	3.87517	2.68965	2.85606	4.55603
CNAG_03521	DNA-directed RNA polymerase III subunit RPC10 (797 nt)	-3.49373	-4.49495	-4.09532	-6.34589
CNAG_03522	hypothetical protein (1705 nt)				2.44074	2.11961
CNAG_03524	transmembrane receptor (6848 nt)			-4.02247	-5.39919	-2.43659
CNAG_03525	alpha,alpha-trehalase (3807 nt)	19.8404	19.7023	20.0301	22.3797	24.2126
CNAG_03526	chromosome transmission fidelity protein 8 (1044 nt)	-5.62536	-6.64473	-4.15515		-4.1882			2.85591
CNAG_03531	3-beta hydroxysteroid dehydrogenase/isomerase (1520 nt)				2.02521
CNAG_03538	hypothetical protein (652 nt)			-3.74945
CNAG_03539	hypothetical protein (2740 nt)	-13.5102	-13.2215	-4.3547	-2.45617	-7.7741			2.01932
CNAG_03541	hypothetical protein (1823 nt)	-2.29499	-2.42296	-2.48656	-2.49125
CNAG_03542	arginase (1916 nt)	2.41951	2.3126
CNAG_03545	hypothetical protein (2452 nt)	2.26779	2.29171	2.03337	3.53309	3.97278
CNAG_03546	hypothetical protein (726 nt)				2.45966
CNAG_03547	hypothetical protein (1180 nt)	2.03242	2.27868		3.0767
CNAG_03548	hypothetical protein (2517 nt)	6.45412	7.10527	3.13176	5.35011	5.66928
CNAG_03550	zinc finger HIT domain-containing protein 1 (2076 nt)				-2.39834
CNAG_03551	hypothetical protein (1164 nt)		2.23166
CNAG_03552	hypothetical protein (2525 nt)									2.76757
CNAG_03556	dimethylaniline monooxygenase (2662 nt)	3.35405	3.60043	3.06094	3.62873	2.73721
CNAG_03557	transcription initiation factor TFIIA small subunit (2859 nt)	2.893	2.82468	3.12899	3.83752	3.43576
CNAG_03558	hypothetical protein (1367 nt)	2.55592	2.51484		2.75491	2.9551
CNAG_03559	allantoate permease (2455 nt)	2.15519	2.10736	2.3596	2.72844	3.2826
CNAG_03560	hypothetical protein (2312 nt)					2.33666
CNAG_03561	hypothetical protein (3219 nt)	2.70521	2.794	2.31456	4.08775	3.54483
CNAG_03562	D-amino-acid oxidase (1832 nt)		2.33959		4.16627	2.75595
CNAG_03564	hypothetical protein (1785 nt)	-3.74423	-2.93294
CNAG_03565	plasma-membrane proton-efflux P-type ATPase (4890 nt)					2.34181
CNAG_03566	hypothetical protein (1643 nt)		5.34349		14.3769	12.543
CNAG_03569	hypothetical protein (1083 nt)							-2.59159
CNAG_03572	opsin 1 (1917 nt)	9.77413	10.581	120.1	44.5461	45.525			-3.87061
[truncated: 2,306 more rows]
