# Supplementary material for: Unraveling Melanin Biosynthesis and Signaling Networks in Cryptococcus neoformans
Source: mBio. 2019 Oct 1;10(5):e02267-19. doi: 10.1128/mBio.02267-19 (PMC6775464; doi:10.1128/mBio.02267-19)
Supplement: DATA SET S2 [file mBio.02267-19-sd002.xlsx]

## Sheet: INFO
	Data Set S2. Enrichment scores and clustered functional categories of DAVID analysis
	Title: Unravelling the novel melanin biosynthesis-signalling networks in Cryptococcus neoformans
	Authors: Dongpil Lee, Eun-Ha Jang, Minjae Lee, Sun-Woo Kim, Yeonseon Lee, Kyung-Tae Lee, and Yong-Sun Bahn
	Functional Annotation Clustering: DAVID defined defaults
	Kyewords based functional categories
	GO term BP direct
	GO term CC direct
	GO term MF direct
	Protein domain (INTERPRO; PIR_SUPERFAMILY; SMART)
	Enrichment score cutoff >0.9
	(DAVID Bioinformatics Resources 6.8, NIAID/NIH)
	PR showed a positive regulatory functions by each gene.
	NR showed a negative regulatory functions by each gene.

## Sheet: WT_GO_up
Annotation Cluster 1	Enrichment Score: 27.59378780756458	: Transmembrane transport (Major facilitator superfamily)
Category	Term	Count	%	PValue	Genes	List Total	Pop Hits	Pop Total	Fold Enrichment	Bonferroni	Benjamini	FDR
INTERPRO	IPR020846:Major facilitator superfamily domain	114	8.37619	7.11739e-39	CNAG_03559, CNAG_04784, CNAG_00048, CNAG_01002, CNAG_02336, CNAG_01936, CNAG_03707, CNAG_07874, CNAG_06323, CNAG_04704, CNAG_04024, CNAG_04898, CNAG_03051, CNAG_04794, CNAG_06942, CNAG_06561, CNAG_04616, CNAG_03110, CNAG_06557, CNAG_01384, CNAG_04714, CNAG_02540, CNAG_01545, CNAG_06934, CNAG_02299, CNAG_02733, CNAG_06932, CNAG_00028, CNAG_03339, CNAG_07685, CNAG_05914, CNAG_01690, CNAG_06292, CNA…	941	194	5374	3.35592	6.92522e-36	6.92522e-36	1.1206e-35
GOTERM_BP_DIRECT	GO:0055085~transmembrane transport	79	5.80456	1.20755e-23	CNAG_03838, CNAG_04536, CNAG_02465, CNAG_04846, CNAG_03559, CNAG_01422, CNAG_00443, CNAG_05867, CNAG_00303, CNAG_02083, CNAG_00003, CNAG_04947, CNAG_06652, CNAG_01002, CNAG_02336, CNAG_06503, CNAG_03707, CNAG_06323, CNAG_06186, CNAG_04898, CNAG_04474, CNAG_03051, CNAG_04472, CNAG_04794, CNAG_06942, CNAG_02363, CNAG_04142, CNAG_06561, CNAG_01844, CNAG_05718, CNAG_04616, CNAG_06102, CNAG_04617, CNA…	361	159	2186	3.00866	1.54567e-21	1.54567e-21	1.40237e-20
INTERPRO	IPR011701:Major facilitator superfamily	67	4.92285	1.92491e-22	CNAG_03838, CNAG_04536, CNAG_02465, CNAG_03559, CNAG_00443, CNAG_05867, CNAG_00303, CNAG_02083, CNAG_00003, CNAG_04947, CNAG_06652, CNAG_01002, CNAG_02336, CNAG_03707, CNAG_06323, CNAG_06186, CNAG_04898, CNAG_04474, CNAG_03051, CNAG_04794, CNAG_04472, CNAG_06942, CNAG_02363, CNAG_04142, CNAG_06561, CNAG_01844, CNAG_05718, CNAG_04616, CNAG_03110, CNAG_00844, CNAG_05992, CNAG_06557, CNAG_00905, CNA…	941	115	5374	3.32725	1.87293e-19	9.36467e-20	3.03068e-19
Annotation Cluster 2	Enrichment Score: 16.644945614682506	: Transmembrane helix component
Category	Term	Count	%	PValue	Genes	List Total	Pop Hits	Pop Total	Fold Enrichment	Bonferroni	Benjamini	FDR
GOTERM_CC_DIRECT	GO:0016021~integral component of membrane	351	25.7899	3.01682e-34	CNAG_04787, CNAG_07358, CNAG_02524, CNAG_03559, CNAG_04784, CNAG_00048, CNAG_01422, CNAG_01180, CNAG_04687, CNAG_01569, CNAG_06499, CNAG_03556, CNAG_00689, CNAG_01002, CNAG_00544, CNAG_05411, CNAG_00546, CNAG_01936, CNAG_07367, CNAG_07874, CNAG_07368, CNAG_02533, CNAG_05812, CNAG_01552, CNAG_02031, CNAG_04024, CNAG_05003, CNAG_04794, CNAG_03664, CNAG_04795, CNAG_06695, CNAG_03806, CNAG_02430, CNA…	464	1313	2602	1.4991	1.20673e-32	1.20673e-32	2.7601e-31
UP_KEYWORDS	Transmembrane helix	350	25.7164	2.74822e-12	CNAG_04787, CNAG_07358, CNAG_02524, CNAG_03559, CNAG_04784, CNAG_00048, CNAG_01422, CNAG_01180, CNAG_04687, CNAG_01569, CNAG_06499, CNAG_03556, CNAG_00689, CNAG_01002, CNAG_00544, CNAG_05411, CNAG_00546, CNAG_01936, CNAG_07367, CNAG_07874, CNAG_07368, CNAG_02533, CNAG_05812, CNAG_01552, CNAG_02031, CNAG_04024, CNAG_05003, CNAG_04794, CNAG_03664, CNAG_04795, CNAG_06695, CNAG_03806, CNAG_02430, CNA…	1361	1316	6975	1.36301	3.27041e-10	3.27041e-10	3.15002e-09
UP_KEYWORDS	Transmembrane	350	25.7164	4.22126e-12	CNAG_04787, CNAG_07358, CNAG_02524, CNAG_03559, CNAG_04784, CNAG_00048, CNAG_01422, CNAG_01180, CNAG_04687, CNAG_01569, CNAG_06499, CNAG_03556, CNAG_00689, CNAG_01002, CNAG_00544, CNAG_05411, CNAG_00546, CNAG_01936, CNAG_07367, CNAG_07874, CNAG_07368, CNAG_02533, CNAG_05812, CNAG_01552, CNAG_02031, CNAG_04024, CNAG_05003, CNAG_04794, CNAG_03664, CNAG_04795, CNAG_06695, CNAG_03806, CNAG_02430, CNA…	1361	1320	6975	1.35888	5.02334e-10	2.51167e-10	4.83841e-09
UP_KEYWORDS	Membrane	352	25.8633	7.51924e-11	CNAG_04787, CNAG_07358, CNAG_02524, CNAG_03559, CNAG_04784, CNAG_00048, CNAG_01422, CNAG_01180, CNAG_04687, CNAG_01569, CNAG_06499, CNAG_03556, CNAG_00689, CNAG_01002, CNAG_00544, CNAG_05411, CNAG_00546, CNAG_01936, CNAG_07367, CNAG_07874, CNAG_07368, CNAG_02533, CNAG_05812, CNAG_01552, CNAG_02031, CNAG_04024, CNAG_05003, CNAG_04794, CNAG_03664, CNAG_04795, CNAG_06695, CNAG_03806, CNAG_02430, CNA…	1361	1356	6975	1.33036	8.9479e-09	2.98263e-09	8.6185e-08
Annotation Cluster 3	Enrichment Score: 12.429349899740982	: Sugar/inositol transporter activity
Category	Term	Count	%	PValue	Genes	List Total	Pop Hits	Pop Total	Fold Enrichment	Bonferroni	Benjamini	FDR
INTERPRO	IPR003663:Sugar/inositol transporter	36	2.64511	2.56774e-16	CNAG_05667, CNAG_06934, CNAG_04784, CNAG_00048, CNAG_02733, CNAG_06932, CNAG_05340, CNAG_01835, CNAG_02254, CNAG_05914, CNAG_06521, CNAG_06527, CNAG_04552, CNAG_01936, CNAG_01759, CNAG_07874, CNAG_06485, CNAG_01862, CNAG_04024, CNAG_02554, CNAG_05929, CNAG_05982, CNAG_00864, CNAG_05330, CNAG_01059, CNAG_05381, CNAG_07641, CNAG_05324, CNAG_05387, CNAG_04210, CNAG_05662, CNAG_00097, CNAG_06986, CNA…	941	50	5374	4.11188	2.16049e-13	7.20535e-14	3.44169e-13
GOTERM_MF_DIRECT	GO:0022891~substrate-specific transmembrane transporter activity	36	2.64511	8.05685e-16	CNAG_05667, CNAG_06934, CNAG_04784, CNAG_00048, CNAG_02733, CNAG_06932, CNAG_05340, CNAG_01835, CNAG_02254, CNAG_05914, CNAG_06521, CNAG_06527, CNAG_04552, CNAG_01936, CNAG_01759, CNAG_07874, CNAG_06485, CNAG_01862, CNAG_04024, CNAG_02554, CNAG_05929, CNAG_05982, CNAG_00864, CNAG_05330, CNAG_01059, CNAG_05381, CNAG_07641, CNAG_05324, CNAG_05387, CNAG_04210, CNAG_05662, CNAG_00097, CNAG_06986, CNA…	591	50	3243	3.95086	1.68643e-13	1.68643e-13	9.88098e-13
INTERPRO	IPR005828:General substrate transporter	41	3.01249	8.68175e-16	CNAG_05667, CNAG_04784, CNAG_06934, CNAG_00048, CNAG_02733, CNAG_06932, CNAG_05340, CNAG_01835, CNAG_02586, CNAG_02254, CNAG_05914, CNAG_06521, CNAG_06292, CNAG_06527, CNAG_04552, CNAG_01936, CNAG_01759, CNAG_07874, CNAG_06485, CNAG_04704, CNAG_01862, CNAG_04024, CNAG_02554, CNAG_05929, CNAG_05982, CNAG_00864, CNAG_01055, CNAG_05330, CNAG_01059, CNAG_05381, CNAG_07641, CNAG_05324, CNAG_05387, CNA…	941	64	5374	3.65857	8.64198e-13	2.16049e-13	1.39888e-12
INTERPRO	IPR005829:Sugar transporter, conserved site	33	2.42469	1.15406e-13	CNAG_05667, CNAG_01545, CNAG_02733, CNAG_06932, CNAG_05340, CNAG_01835, CNAG_02586, CNAG_02254, CNAG_05914, CNAG_06521, CNAG_06292, CNAG_06527, CNAG_04552, CNAG_01936, CNAG_01759, CNAG_07874, CNAG_06485, CNAG_01862, CNAG_03051, CNAG_05929, CNAG_05982, CNAG_00864, CNAG_05330, CNAG_01059, CNAG_05381, CNAG_07641, CNAG_05324, CNAG_05387, CNAG_05662, CNAG_00097, CNAG_06986, CNAG_03772, CNAG_04092	941	49	5374	3.84615	1.12238e-10	2.24475e-11	1.81621e-10
UP_KEYWORDS	Transport	57	4.1881	0.00034411	CNAG_05667, CNAG_04784, CNAG_00048, CNAG_01835, CNAG_03242, CNAG_01936, CNAG_01778, CNAG_07874, CNAG_04024, CNAG_03664, CNAG_06892, CNAG_04795, CNAG_05982, CNAG_04324, CNAG_00462, CNAG_05330, CNAG_06102, CNAG_05324, CNAG_01742, CNAG_05662, CNAG_00097, CNAG_03853, CNAG_03087, CNAG_06986, CNAG_06934, CNAG_02733, CNAG_06932, CNAG_02586, CNAG_05340, CNAG_02254, CNAG_07645, CNAG_07685, CNAG_00499, CNA…	1361	187	6975	1.56214	0.0401287	0.00583379	0.393707
Annotation Cluster 4	Enrichment Score: 4.729157735777706	: Carbohydrate metabolic process
Category	Term	Count	%	PValue	Genes	List Total	Pop Hits	Pop Total	Fold Enrichment	Bonferroni	Benjamini	FDR
GOTERM_BP_DIRECT	GO:0005975~carbohydrate metabolic process	34	2.49816	4.60227e-08	CNAG_01216, CNAG_06313, CNAG_07600, CNAG_06835, CNAG_02062, CNAG_05803, CNAG_06936, CNAG_06666, CNAG_05913, CNAG_06291, CNAG_03412, CNAG_02660, CNAG_02661, CNAG_01758, CNAG_00663, CNAG_05766, CNAG_06501, CNAG_00939, CNAG_01651, CNAG_06260, CNAG_04025, CNAG_04874, CNAG_05471, CNAG_03266, CNAG_01675, CNAG_06659, CNAG_07707, CNAG_06593, CNAG_00827, CNAG_02225, CNAG_04631, CNAG_06515, CNAG_05138, CNA…	361	79	2186	2.60612	5.89089e-06	2.94545e-06	5.34477e-05
INTERPRO	IPR017853:Glycoside hydrolase, superfamily	25	1.83688	6.07858e-07	CNAG_06931, CNAG_04394, CNAG_07600, CNAG_06055, CNAG_04967, CNAG_06936, CNAG_05803, CNAG_05913, CNAG_03412, CNAG_02660, CNAG_02661, CNAG_05766, CNAG_00939, CNAG_06501, CNAG_01651, CNAG_00393, CNAG_06260, CNAG_05471, CNAG_06659, CNAG_07707, CNAG_02225, CNAG_04374, CNAG_05138, CNAG_06985, CNAG_06336	941	50	5374	2.85547	0.000591271	8.44887e-05	0.000957042
GOTERM_MF_DIRECT	GO:0004553~hydrolase activity, hydrolyzing O-glycosyl compounds	15	1.10213	0.0014371	CNAG_00393, CNAG_04874, CNAG_07600, CNAG_05471, CNAG_06835, CNAG_05803, CNAG_06936, CNAG_07707, CNAG_02225, CNAG_05138, CNAG_00663, CNAG_05766, CNAG_00939, CNAG_06336, CNAG_01651	591	34	3243	2.42087	0.268073	0.0382582	1.81003
INTERPRO	IPR013781:Glycoside hydrolase, catalytic domain	13	0.95518	0.00301376	CNAG_00393, CNAG_06260, CNAG_05803, CNAG_06659, CNAG_05913, CNAG_03412, CNAG_02225, CNAG_02661, CNAG_05138, CNAG_05766, CNAG_00939, CNAG_06501, CNAG_06336	941	30	5374	2.47474	0.946966	0.217088	4.64106
Annotation Cluster 5	Enrichment Score: 2.5964378279705924	: Acyl-CoA dehedrogenase activity
Category	Term	Count	%	PValue	Genes	List Total	Pop Hits	Pop Total	Fold Enrichment	Bonferroni	Benjamini	FDR
INTERPRO	IPR009075:Acyl-CoA dehydrogenase/oxidase C-terminal	7	0.514328	0.000168348	CNAG_03666, CNAG_06431, CNAG_03275, CNAG_07747, CNAG_00452, CNAG_04688, CNAG_02562	941	7	5374	5.71095	0.151102	0.0180371	0.264728
INTERPRO	IPR006091:Acyl-CoA oxidase/dehydrogenase, central domain	7	0.514328	0.000168348	CNAG_03666, CNAG_06431, CNAG_03275, CNAG_07747, CNAG_00452, CNAG_04688, CNAG_02562	941	7	5374	5.71095	0.151102	0.0180371	0.264728
INTERPRO	IPR009100:Acyl-CoA dehydrogenase/oxidase	7	0.514328	0.000168348	CNAG_03666, CNAG_06431, CNAG_03275, CNAG_07747, CNAG_00452, CNAG_04688, CNAG_02562	941	7	5374	5.71095	0.151102	0.0180371	0.264728
INTERPRO	IPR013786:Acyl-CoA dehydrogenase/oxidase, N-terminal	7	0.514328	0.000168348	CNAG_03666, CNAG_06431, CNAG_03275, CNAG_07747, CNAG_00452, CNAG_04688, CNAG_02562	941	7	5374	5.71095	0.151102	0.0180371	0.264728
GOTERM_MF_DIRECT	GO:0003995~acyl-CoA dehydrogenase activity	7	0.514328	0.000210138	CNAG_03666, CNAG_06431, CNAG_03275, CNAG_07747, CNAG_00452, CNAG_04688, CNAG_02562	591	7	3243	5.48731	0.0445804	0.00907946	0.266573
INTERPRO	IPR006089:Acyl-CoA dehydrogenase, conserved site	4	0.293902	0.0185569	CNAG_03666, CNAG_06431, CNAG_00452, CNAG_02562	941	4	5374	5.71095	1	0.517618	25.5405
GOTERM_MF_DIRECT	GO:0050660~flavin adenine dinucleotide binding	11	0.808229	0.0421409	CNAG_03666, CNAG_06431, CNAG_05258, CNAG_06806, CNAG_03275, CNAG_07747, CNAG_04561, CNAG_00452, CNAG_04688, CNAG_02562, CNAG_03556	591	31	3243	1.94711	0.999912	0.422807	42.1228
UP_KEYWORDS	FAD	8	0.587803	0.171437	CNAG_06431, CNAG_05258, CNAG_03275, CNAG_07747, CNAG_00452, CNAG_04688, CNAG_02562, CNAG_00462	1361	24	6975	1.7083	1	0.692065	88.4162
UP_KEYWORDS	Flavoprotein	9	0.661278	0.189414	CNAG_06431, CNAG_05258, CNAG_03275, CNAG_07747, CNAG_03518, CNAG_00452, CNAG_04688, CNAG_02562, CNAG_00462	1361	29	6975	1.59049	1	0.695775	90.9913
Annotation Cluster 6	Enrichment Score: 2.1888231653727357	: Alchohol dehydrogenase
Category	Term	Count	%	PValue	Genes	List Total	Pop Hits	Pop Total	Fold Enrichment	Bonferroni	Benjamini	FDR
SMART	SM00829:SM00829	9	0.661278	0.00163957	CNAG_05658, CNAG_05090, CNAG_02933, CNAG_00131, CNAG_07589, CNAG_06035, CNAG_04677, CNAG_02489, CNAG_01949	239	19	1809	3.58533	0.181426	0.0645526	1.87156
INTERPRO	IPR013154:Alcohol dehydrogenase GroES-like	11	0.808229	0.00470269	CNAG_00269, CNAG_05658, CNAG_05090, CNAG_02933, CNAG_00131, CNAG_07589, CNAG_06035, CNAG_04677, CNAG_02489, CNAG_01949, CNAG_06168	941	24	5374	2.61752	0.989812	0.279354	7.15294
INTERPRO	IPR002085:Alcohol dehydrogenase superfamily, zinc-type	12	0.881705	0.00525088	CNAG_00269, CNAG_05658, CNAG_05090, CNAG_02933, CNAG_00131, CNAG_07589, CNAG_06035, CNAG_04677, CNAG_02489, CNAG_01949, CNAG_06977, CNAG_06168	941	28	5374	2.44755	0.994039	0.2893	7.95483
INTERPRO	IPR013149:Alcohol dehydrogenase, C-terminal	11	0.808229	0.00663172	CNAG_00269, CNAG_05658, CNAG_05090, CNAG_00131, CNAG_07589, CNAG_06035, CNAG_04677, CNAG_02489, CNAG_01949, CNAG_06977, CNAG_06168	941	25	5374	2.51282	0.998457	0.302097	9.94607
INTERPRO	IPR011032:GroES-like	12	0.881705	0.00714973	CNAG_00269, CNAG_05658, CNAG_05090, CNAG_02933, CNAG_00131, CNAG_07589, CNAG_06035, CNAG_04677, CNAG_02489, CNAG_01949, CNAG_06977, CNAG_06168	941	29	5374	2.36315	0.999071	0.307507	10.6826
INTERPRO	IPR020843:Polyketide synthase, enoylreductase	9	0.661278	0.0104565	CNAG_05658, CNAG_05090, CNAG_02933, CNAG_00131, CNAG_07589, CNAG_06035, CNAG_04677, CNAG_02489, CNAG_01949	941	19	5374	2.70518	0.999964	0.358973	15.253
INTERPRO	IPR002328:Alcohol dehydrogenase, zinc-type, conserved site	7	0.514328	0.0237481	CNAG_00269, CNAG_05658, CNAG_07589, CNAG_06035, CNAG_04677, CNAG_01949, CNAG_06168	941	14	5374	2.85547	1	0.553539	31.5054
Annotation Cluster 7	Enrichment Score: 2.1362353395407623	: DNA binding (Zn(2)-C6 fungal-type)
Category	Term	Count	%	PValue	Genes	List Total	Pop Hits	Pop Total	Fold Enrichment	Bonferroni	Benjamini	FDR
SMART	SM00066:GAL4	33	2.42469	1.00912e-06	CNAG_04819, CNAG_06331, CNAG_04359, CNAG_02466, CNAG_05019, CNAG_06531, CNAG_01069, CNAG_07583, CNAG_03279, CNAG_04457, CNAG_07011, CNAG_03561, CNAG_06483, CNAG_05785, CNAG_00830, CNAG_02476, CNAG_04807, CNAG_00883, CNAG_04345, CNAG_00332, CNAG_04836, CNAG_03059, CNAG_02557, CNAG_06871, CNAG_00828, CNAG_01847, CNAG_04093, CNAG_04618, CNAG_08008, CNAG_05990, CNAG_07921, CNAG_06339, CNAG_07867	239	104	1809	2.40171	0.000123105	0.000123105	0.00116186
INTERPRO	IPR001138:Zn(2)-C6 fungal-type DNA-binding domain	38	2.79206	0.000146168	CNAG_00896, CNAG_04819, CNAG_06331, CNAG_02466, CNAG_04359, CNAG_06097, CNAG_05019, CNAG_01977, CNAG_06531, CNAG_01069, CNAG_07583, CNAG_03279, CNAG_04457, CNAG_07011, CNAG_03561, CNAG_07830, CNAG_06483, CNAG_05785, CNAG_00830, CNAG_02476, CNAG_04807, CNAG_00883, CNAG_04345, CNAG_06188, CNAG_00332, CNAG_04836, CNAG_03059, CNAG_02557, CNAG_06871, CNAG_00828, CNAG_01847, CNAG_04093, CNAG_04618, CNA…	941	118	5374	1.83912	0.13258	0.0176218	0.229887
INTERPRO	IPR007219:Transcription factor, fungi	27	1.98384	0.000188708	CNAG_04819, CNAG_06331, CNAG_01256, CNAG_04359, CNAG_02466, CNAG_04518, CNAG_06531, CNAG_07583, CNAG_01069, CNAG_03279, CNAG_00004, CNAG_07011, CNAG_03561, CNAG_07830, CNAG_00830, CNAG_02476, CNAG_04345, CNAG_04836, CNAG_03059, CNAG_02557, CNAG_06871, CNAG_00828, CNAG_04093, CNAG_02603, CNAG_07921, CNAG_06339, CNAG_07867	941	74	5374	2.08372	0.167757	0.0181955	0.296701
SMART	SM00906:SM00906	19	1.39603	0.000248444	CNAG_02476, CNAG_04345, CNAG_04819, CNAG_06331, CNAG_04836, CNAG_04359, CNAG_02466, CNAG_03059, CNAG_06871, CNAG_00828, CNAG_06531, CNAG_07583, CNAG_01069, CNAG_04093, CNAG_07011, CNAG_07921, CNAG_06339, CNAG_07867, CNAG_00830	239	58	1809	2.47951	0.0298591	0.0150427	0.285677
GOTERM_MF_DIRECT	GO:0008270~zinc ion binding	89	6.53931	0.000264111	CNAG_00896, CNAG_05564, CNAG_06331, CNAG_06816, CNAG_01087, CNAG_02466, CNAG_01977, CNAG_04987, CNAG_00404, CNAG_03279, CNAG_00004, CNAG_02512, CNAG_06035, CNAG_03561, CNAG_07830, CNAG_04937, CNAG_02476, CNAG_00883, CNAG_05658, CNAG_06188, CNAG_05090, CNAG_01551, CNAG_01841, CNAG_06693, CNAG_03807, CNAG_01883, CNAG_02805, CNAG_01847, CNAG_00269, CNAG_02604, CNAG_02603, CNAG_02933, CNAG_06762, CNA…	591	347	3243	1.40741	0.0557077	0.00950777	0.334936
GOTERM_MF_DIRECT	GO:0000981~RNA polymerase II transcription factor activity, sequence-specific DNA binding	38	2.79206	0.000299214	CNAG_00896, CNAG_04819, CNAG_06331, CNAG_02466, CNAG_04359, CNAG_06097, CNAG_05019, CNAG_01977, CNAG_06531, CNAG_01069, CNAG_07583, CNAG_03279, CNAG_04457, CNAG_07011, CNAG_03561, CNAG_07830, CNAG_06483, CNAG_05785, CNAG_00830, CNAG_02476, CNAG_04807, CNAG_00883, CNAG_04345, CNAG_06188, CNAG_00332, CNAG_04836, CNAG_03059, CNAG_02557, CNAG_06871, CNAG_00828, CNAG_01847, CNAG_04093, CNAG_04618, CNA…	591	118	3243	1.7671	0.0628755	0.00923412	0.379375
UP_KEYWORDS	Transcription regulation	24	1.76341	0.0187011	CNAG_02476, CNAG_04345, CNAG_04819, CNAG_06331, CNAG_06364, CNAG_04836, CNAG_04359, CNAG_02557, CNAG_02466, CNAG_03059, CNAG_06871, CNAG_00828, CNAG_06531, CNAG_01069, CNAG_03557, CNAG_07583, CNAG_03279, CNAG_04093, CNAG_07011, CNAG_03561, CNAG_07921, CNAG_06339, CNAG_07867, CNAG_00830	1361	77	6975	1.59737	0.894231	0.184723	19.4571
UP_KEYWORDS	Zinc	49	3.60029	0.0219682	CNAG_06331, CNAG_03233, CNAG_02466, CNAG_03279, CNAG_00404, CNAG_02512, CNAG_06035, CNAG_03561, CNAG_04269, CNAG_02476, CNAG_05658, CNAG_06693, CNAG_02805, CNAG_00269, CNAG_02604, CNAG_06339, CNAG_00696, CNAG_01949, CNAG_04819, CNAG_06622, CNAG_04359, CNAG_06052, CNAG_06531, CNAG_07583, CNAG_04219, CNAG_01069, CNAG_02164, CNAG_01301, CNAG_04262, CNAG_07011, CNAG_01718, CNAG_07712, CNAG_05784, CNA…	1361	187	6975	1.34289	0.928878	0.197706	22.4778
GOTERM_BP_DIRECT	GO:0006351~transcription, DNA-templated	29	2.13079	0.0663585	CNAG_04819, CNAG_06331, CNAG_01256, CNAG_04359, CNAG_02466, CNAG_04518, CNAG_06531, CNAG_07583, CNAG_01069, CNAG_05861, CNAG_03279, CNAG_00004, CNAG_07011, CNAG_03561, CNAG_07830, CNAG_00830, CNAG_02476, CNAG_04345, CNAG_06364, CNAG_04836, CNAG_03059, CNAG_02557, CNAG_06871, CNAG_00828, CNAG_04093, CNAG_02603, CNAG_07921, CNAG_06339, CNAG_07867	361	129	2186	1.36129	0.999848	0.768877	54.9503
UP_KEYWORDS	DNA-binding	27	1.98384	0.322929	CNAG_04819, CNAG_06331, CNAG_04828, CNAG_04359, CNAG_02466, CNAG_04036, CNAG_06531, CNAG_06814, CNAG_07583, CNAG_01069, CNAG_05861, CNAG_03279, CNAG_07011, CNAG_02924, CNAG_03561, CNAG_00830, CNAG_02476, CNAG_04345, CNAG_04836, CNAG_03059, CNAG_02557, CNAG_06871, CNAG_00828, CNAG_04093, CNAG_07921, CNAG_06339, CNAG_07867	1361	121	6975	1.14357	1	0.843751	98.8552
UP_KEYWORDS	Transcription	25	1.83688	0.39078	CNAG_04819, CNAG_06331, CNAG_02466, CNAG_04359, CNAG_06531, CNAG_07583, CNAG_03557, CNAG_01069, CNAG_05861, CNAG_03279, CNAG_07011, CNAG_03561, CNAG_00830, CNAG_02476, CNAG_04345, CNAG_06364, CNAG_03059, CNAG_02557, CNAG_04836, CNAG_06871, CNAG_00828, CNAG_04093, CNAG_07921, CNAG_06339, CNAG_07867	1361	115	6975	1.11411	1	0.869133	99.6587
GOTERM_MF_DIRECT	GO:0003677~DNA binding	38	2.79206	0.690728	CNAG_03790, CNAG_04819, CNAG_06331, CNAG_04828, CNAG_02719, CNAG_02466, CNAG_05442, CNAG_01256, CNAG_04359, CNAG_04518, CNAG_02160, CNAG_06531, CNAG_06814, CNAG_01069, CNAG_07583, CNAG_03279, CNAG_00004, CNAG_07011, CNAG_02924, CNAG_03561, CNAG_07830, CNAG_00546, CNAG_02941, CNAG_00830, CNAG_02476, CNAG_05472, CNAG_04345, CNAG_04836, CNAG_03059, CNAG_02557, CNAG_06871, CNAG_00828, CNAG_04093, CNA…	591	216	3243	0.96536	1	0.998771	100
GOTERM_CC_DIRECT	GO:0005634~nucleus	52	3.82072	0.961796	CNAG_00896, CNAG_06331, CNAG_02466, CNAG_01977, CNAG_04036, CNAG_06814, CNAG_03279, CNAG_05861, CNAG_00004, CNAG_02924, CNAG_03561, CNAG_07830, CNAG_02476, CNAG_00883, CNAG_06188, CNAG_01847, CNAG_02603, CNAG_08008, CNAG_04618, CNAG_05990, CNAG_02770, CNAG_06339, CNAG_04819, CNAG_04828, CNAG_05643, CNAG_01256, CNAG_04359, CNAG_05019, CNAG_06097, CNAG_04518, CNAG_06092, CNAG_06531, CNAG_01069, CNA…	464	349	2602	0.83554	1	1	100
UP_KEYWORDS	Nucleus	31	2.27774	0.991138	CNAG_04819, CNAG_06331, CNAG_04828, CNAG_02490, CNAG_04359, CNAG_02466, CNAG_04036, CNAG_06531, CNAG_06814, CNAG_01069, CNAG_03557, CNAG_07583, CNAG_03279, CNAG_05861, CNAG_01301, CNAG_07011, CNAG_02924, CNAG_03561, CNAG_00830, CNAG_02476, CNAG_04345, CNAG_06364, CNAG_04836, CNAG_03059, CNAG_02557, CNAG_06871, CNAG_00828, CNAG_04093, CNAG_07921, CNAG_06339, CNAG_07867	1361	219	6975	0.725444	1	0.999997	100
Annotation Cluster 8	Enrichment Score: 1.8506474548082963	: Dioxygenase activity
Category	Term	Count	%	PValue	Genes	List Total	Pop Hits	Pop Total	Fold Enrichment	Bonferroni	Benjamini	FDR
GOTERM_MF_DIRECT	GO:0051213~dioxygenase activity	10	0.734754	0.00511155	CNAG_01542, CNAG_05644, CNAG_02556, CNAG_05317, CNAG_04417, CNAG_03243, CNAG_06876, CNAG_04978, CNAG_06249, CNAG_04564	591	20	3243	2.74365	0.671116	0.116233	6.30166
UP_KEYWORDS	Dioxygenase	11	0.808229	0.00734393	CNAG_01542, CNAG_05644, CNAG_02556, CNAG_05317, CNAG_04417, CNAG_03243, CNAG_06876, CNAG_04978, CNAG_05675, CNAG_06249, CNAG_04564	1361	23	6975	2.45104	0.584034	0.0928627	8.10157
INTERPRO	IPR003819:Taurine catabolism dioxygenase TauD/TfdA	6	0.440852	0.018829	CNAG_01542, CNAG_04417, CNAG_06876, CNAG_05675, CNAG_06249, CNAG_00403	941	10	5374	3.42657	1	0.495916	25.8649
INTERPRO	IPR008775:Phytanoyl-CoA dioxygenase	5	0.367377	0.0559888	CNAG_04101, CNAG_02556, CNAG_05317, CNAG_04978, CNAG_04564	941	9	5374	3.17275	1	0.789289	59.6331
Annotation Cluster 9	Enrichment Score: 1.7082247992594952	: Glycoside hydrolase
Category	Term	Count	%	PValue	Genes	List Total	Pop Hits	Pop Total	Fold Enrichment	Bonferroni	Benjamini	FDR
SMART	SM01217:SM01217	5	0.367377	0.00739722	CNAG_07707, CNAG_06931, CNAG_07600, CNAG_06936, CNAG_06985	239	7	1809	5.40646	0.595788	0.202644	8.19337
INTERPRO	IPR001764:Glycoside hydrolase, family 3, N-terminal	5	0.367377	0.0208376	CNAG_07707, CNAG_06931, CNAG_07600, CNAG_06936, CNAG_06985	941	7	5374	4.07925	1	0.518938	28.2187
INTERPRO	IPR002772:Glycoside hydrolase family 3 C-terminal domain	5	0.367377	0.0208376	CNAG_07707, CNAG_06931, CNAG_07600, CNAG_06936, CNAG_06985	941	7	5374	4.07925	1	0.518938	28.2187
INTERPRO	IPR026892:Glycoside hydrolase family 3	5	0.367377	0.0208376	CNAG_07707, CNAG_06931, CNAG_07600, CNAG_06936, CNAG_06985	941	7	5374	4.07925	1	0.518938	28.2187
INTERPRO	IPR026891:Fibronectin type III-like domain	5	0.367377	0.0208376	CNAG_07707, CNAG_06931, CNAG_07600, CNAG_06936, CNAG_06985	941	7	5374	4.07925	1	0.518938	28.2187
INTERPRO	IPR011658:PA14	4	0.293902	0.0403822	CNAG_07707, CNAG_06931, CNAG_06936, CNAG_06985	941	5	5374	4.56876	1	0.7034	47.7429
Annotation Cluster 10	Enrichment Score: 1.604941367720639	: Pyridoxal phosphate binding
Category	Term	Count	%	PValue	Genes	List Total	Pop Hits	Pop Total	Fold Enrichment	Bonferroni	Benjamini	FDR
INTERPRO	IPR015424:Pyridoxal phosphate-dependent transferase	15	1.10213	0.00586416	CNAG_05134, CNAG_06448, CNAG_05820, CNAG_07808, CNAG_03828, CNAG_05676, CNAG_03808, CNAG_05868, CNAG_07802, CNAG_06026, CNAG_02851, CNAG_03939, CNAG_01865, CNAG_03436, CNAG_01442	941	40	5374	2.1416	0.996729	0.285823	8.84425
INTERPRO	IPR015422:Pyridoxal phosphate-dependent transferase, major region, subdomain 2	13	0.95518	0.0074338	CNAG_05134, CNAG_06448, CNAG_05820, CNAG_07808, CNAG_03436, CNAG_03828, CNAG_05676, CNAG_05868, CNAG_07802, CNAG_01442, CNAG_02851, CNAG_03939, CNAG_01865	941	33	5374	2.24977	0.999297	0.304417	11.0841
GOTERM_MF_DIRECT	GO:0030170~pyridoxal phosphate binding	15	1.10213	0.0104627	CNAG_05134, CNAG_06448, CNAG_05820, CNAG_03828, CNAG_05676, CNAG_03808, CNAG_05868, CNAG_06913, CNAG_07802, CNAG_06026, CNAG_06666, CNAG_03939, CNAG_01865, CNAG_03436, CNAG_01442	591	41	3243	2.00755	0.897957	0.204063	12.505
GOTERM_MF_DIRECT	GO:0008483~transaminase activity	8	0.587803	0.0106111	CNAG_05134, CNAG_05820, CNAG_03828, CNAG_05676, CNAG_03808, CNAG_05868, CNAG_07802, CNAG_02818	591	15	3243	2.92657	0.901226	0.189778	12.6717
INTERPRO	IPR015421:Pyridoxal phosphate-dependent transferase, major region, subdomain 1	14	1.02866	0.012239	CNAG_05134, CNAG_06448, CNAG_05820, CNAG_07808, CNAG_03828, CNAG_05676, CNAG_03808, CNAG_06026, CNAG_07802, CNAG_02851, CNAG_03939, CNAG_01865, CNAG_03436, CNAG_01442	941	39	5374	2.05008	0.999994	0.393015	17.6249
INTERPRO	IPR004839:Aminotransferase, class I/classII	8	0.587803	0.0188068	CNAG_05820, CNAG_03436, CNAG_03828, CNAG_05676, CNAG_03808, CNAG_06026, CNAG_03939, CNAG_01865	941	17	5374	2.6875	1	0.508606	25.8385
UP_KEYWORDS	Aminotransferase	7	0.514328	0.0390229	CNAG_05820, CNAG_03828, CNAG_05676, CNAG_03808, CNAG_07802, CNAG_06026, CNAG_02818	1361	14	6975	2.56245	0.991233	0.305363	36.6337
GOTERM_BP_DIRECT	GO:0009058~biosynthetic process	7	0.514328	0.190789	CNAG_05820, CNAG_03436, CNAG_03828, CNAG_05676, CNAG_03808, CNAG_06026, CNAG_01865	361	24	2186	1.76616	1	0.914853	91.4437
UP_KEYWORDS	Pyridoxal phosphate	6	0.440852	0.433284	CNAG_05134, CNAG_06448, CNAG_07808, CNAG_07802, CNAG_06666, CNAG_03939	1361	22	6975	1.3977	1	0.89488	99.851
Annotation Cluster 11	Enrichment Score: 1.4980727796803688	: Aldo/keto reductase
Category	Term	Count	%	PValue	Genes	List Total	Pop Hits	Pop Total	Fold Enrichment	Bonferroni	Benjamini	FDR
INTERPRO	IPR001395:Aldo/keto reductase	10	0.734754	0.00392565	CNAG_01954, CNAG_00161, CNAG_05299, CNAG_02478, CNAG_04415, CNAG_06027, CNAG_05534, CNAG_01952, CNAG_04209, CNAG_04122	941	20	5374	2.85547	0.978229	0.25502	6.00507
INTERPRO	IPR023210:NADP-dependent oxidoreductase domain	10	0.734754	0.00582041	CNAG_01954, CNAG_00161, CNAG_05299, CNAG_02478, CNAG_04415, CNAG_06027, CNAG_05534, CNAG_01952, CNAG_04209, CNAG_04122	941	21	5374	2.7195	0.996586	0.298818	8.78107
INTERPRO	IPR020471:Aldo/keto reductase subgroup	5	0.367377	0.179631	CNAG_00161, CNAG_05299, CNAG_02478, CNAG_04415, CNAG_01952	941	13	5374	2.19652	1	0.978786	95.573
INTERPRO	IPR018170:Aldo/keto reductase, conserved site	4	0.293902	0.248006	CNAG_00161, CNAG_05299, CNAG_02478, CNAG_04415	941	10	5374	2.28438	1	0.994117	98.8753
Annotation Cluster 12	Enrichment Score: 1.1935269241031397	: Monooxynenase activity
Category	Term	Count	%	PValue	Genes	List Total	Pop Hits	Pop Total	Fold Enrichment	Bonferroni	Benjamini	FDR
GOTERM_MF_DIRECT	GO:0071949~FAD binding	6	0.440852	0.0345746	CNAG_05802, CNAG_00542, CNAG_03573, CNAG_06785, CNAG_06609, CNAG_00141	591	11	3243	2.99308	0.999517	0.379492	36.04
INTERPRO	IPR002938:Monooxygenase, FAD-binding	5	0.367377	0.035983	CNAG_00542, CNAG_03573, CNAG_06785, CNAG_06609, CNAG_00141	941	8	5374	3.56934	1	0.671848	43.841
GOTERM_MF_DIRECT	GO:0004497~monooxygenase activity	5	0.367377	0.0909227	CNAG_03573, CNAG_00863, CNAG_06785, CNAG_00141, CNAG_02841	591	10	3243	2.74365	1	0.626571	70.2026
UP_KEYWORDS	Monooxygenase	7	0.514328	0.148718	CNAG_03573, CNAG_00863, CNAG_06785, CNAG_04561, CNAG_00141, CNAG_02841, CNAG_03556	1361	19	6975	1.88812	1	0.655089	84.2055
Annotation Cluster 13	Enrichment Score: 1.1715799210305573	: Oxidoreductase activity (CH-OH group to NAD or NADP)
Category	Term	Count	%	PValue	Genes	List Total	Pop Hits	Pop Total	Fold Enrichment	Bonferroni	Benjamini	FDR
GOTERM_MF_DIRECT	GO:0016616~oxidoreductase activity, acting on the CH-OH group of donors, NAD or NADP as acceptor	7	0.514328	0.0190745	CNAG_00832, CNAG_06672, CNAG_04535, CNAG_01794, CNAG_04085, CNAG_03011, CNAG_04468	591	13	3243	2.95471	0.984689	0.294087	21.6991
INTERPRO	IPR006140:D-isomer specific 2-hydroxyacid dehydrogenase, NAD-binding	6	0.440852	0.0817312	CNAG_00832, CNAG_06672, CNAG_01794, CNAG_04085, CNAG_06556, CNAG_03011	941	14	5374	2.44755	1	0.861282	73.8799
INTERPRO	IPR006139:D-isomer specific 2-hydroxyacid dehydrogenase, catalytic domain	5	0.367377	0.109977	CNAG_00832, CNAG_06672, CNAG_01794, CNAG_04085, CNAG_03011	941	11	5374	2.59588	1	0.919472	84.0285
GOTERM_MF_DIRECT	GO:0051287~NAD binding	11	0.808229	0.120099	CNAG_04523, CNAG_00832, CNAG_02765, CNAG_06672, CNAG_04535, CNAG_02590, CNAG_01794, CNAG_04085, CNAG_06556, CNAG_03011, CNAG_04468	591	37	3243	1.63136	1	0.700948	80.3102
Annotation Cluster 14	Enrichment Score: 1.1499484007923075	: Mandelate racemase/muconate lactonizing enzyme
Category	Term	Count	%	PValue	Genes	List Total	Pop Hits	Pop Total	Fold Enrichment	Bonferroni	Benjamini	FDR
SMART	SM00922:SM00922	3	0.220426	0.0472332	CNAG_04344, CNAG_04096, CNAG_03599	239	3	1809	7.56904	0.997269	0.481019	42.7127
INTERPRO	IPR013341:Mandelate racemase/muconate lactonizing enzyme, N-terminal	3	0.220426	0.0810313	CNAG_04344, CNAG_04096, CNAG_03599	941	3	5374	5.71095	1	0.865394	73.5647
INTERPRO	IPR013342:Mandelate racemase/muconate lactonizing enzyme, C-terminal	3	0.220426	0.0810313	CNAG_04344, CNAG_04096, CNAG_03599	941	3	5374	5.71095	1	0.865394	73.5647
INTERPRO	IPR001354:Mandelate racemase/muconate lactonizing enzyme	3	0.220426	0.0810313	CNAG_04344, CNAG_04096, CNAG_03599	941	3	5374	5.71095	1	0.865394	73.5647
Annotation Cluster 15	Enrichment Score: 1.087515584218285	: Hydrolase activity (carbon-nitrogen bonds)
Category	Term	Count	%	PValue	Genes	List Total	Pop Hits	Pop Total	Fold Enrichment	Bonferroni	Benjamini	FDR
INTERPRO	IPR011059:Metal-dependent hydrolase, composite domain	5	0.367377	0.0559888	CNAG_05540, CNAG_06601, CNAG_06651, CNAG_04520, CNAG_07798	941	9	5374	3.17275	1	0.789289	59.6331
INTERPRO	IPR013108:Amidohydrolase 3	3	0.220426	0.0810313	CNAG_06601, CNAG_04520, CNAG_07798	941	3	5374	5.71095	1	0.865394	73.5647
GOTERM_MF_DIRECT	GO:0016810~hydrolase activity, acting on carbon-nitrogen (but not peptide) bonds	6	0.440852	0.12042	CNAG_06601, CNAG_06291, CNAG_03924, CNAG_06651, CNAG_04520, CNAG_07798	591	15	3243	2.19492	1	0.686559	80.4014
Annotation Cluster 16	Enrichment Score: 1.0610174312097271	: Oxidoreductase activity (aldehyde or oxo group to NAD or NADP)
Category	Term	Count	%	PValue	Genes	List Total	Pop Hits	Pop Total	Fold Enrichment	Bonferroni	Benjamini	FDR
INTERPRO	IPR016163:Aldehyde dehydrogenase, C-terminal	7	0.514328	0.0338627	CNAG_06010, CNAG_01075, CNAG_05113, CNAG_06018, CNAG_04351, CNAG_00735, CNAG_06628	941	15	5374	2.66511	1	0.660834	41.8643
INTERPRO	IPR016162:Aldehyde dehydrogenase, N-terminal	7	0.514328	0.0338627	CNAG_06010, CNAG_01075, CNAG_05113, CNAG_06018, CNAG_04351, CNAG_00735, CNAG_06628	941	15	5374	2.66511	1	0.660834	41.8643
INTERPRO	IPR015590:Aldehyde dehydrogenase domain	7	0.514328	0.0338627	CNAG_06010, CNAG_01075, CNAG_05113, CNAG_06018, CNAG_04351, CNAG_00735, CNAG_06628	941	15	5374	2.66511	1	0.660834	41.8643
INTERPRO	IPR016161:Aldehyde/histidinol dehydrogenase	7	0.514328	0.0463903	CNAG_06010, CNAG_01075, CNAG_05113, CNAG_06018, CNAG_04351, CNAG_00735, CNAG_06628	941	16	5374	2.49854	1	0.743176	52.6632
INTERPRO	IPR016160:Aldehyde dehydrogenase, conserved site	3	0.220426	0.421034	CNAG_01075, CNAG_04351, CNAG_06628	941	8	5374	2.1416	1	0.999643	99.9817
GOTERM_MF_DIRECT	GO:0016620~oxidoreductase activity, acting on the aldehyde or oxo group of donors, NAD or NADP as acceptor	3	0.220426	0.567526	CNAG_05113, CNAG_00735, CNAG_06628	591	10	3243	1.64619	1	0.993608	99.9976
Annotation Cluster 17	Enrichment Score: 1.0534166916644636	: serine carboxypeptidase activity
Category	Term	Count	%	PValue	Genes	List Total	Pop Hits	Pop Total	Fold Enrichment	Bonferroni	Benjamini	FDR
INTERPRO	IPR018202:Peptidase S10, serine carboxypeptidase, active site	4	0.293902	0.0403822	CNAG_01879, CNAG_01040, CNAG_02966, CNAG_06640	941	5	5374	4.56876	1	0.7034	47.7429
INTERPRO	IPR001563:Peptidase S10, serine carboxypeptidase	4	0.293902	0.107588	CNAG_01879, CNAG_01040, CNAG_02966, CNAG_06640	941	7	5374	3.2634	1	0.919311	83.3402
GOTERM_MF_DIRECT	GO:0004185~serine-type carboxypeptidase activity	4	0.293902	0.118183	CNAG_01879, CNAG_01040, CNAG_02966, CNAG_06640	591	7	3243	3.13561	1	0.710778	79.7588
UP_KEYWORDS	Carboxypeptidase	6	0.440852	0.119075	CNAG_01879, CNAG_01040, CNAG_03420, CNAG_05973, CNAG_02966, CNAG_06640	1361	14	6975	2.19639	1	0.610523	76.6174
Annotation Cluster 18	Enrichment Score: 1.04247974073776	: DNA binding (Zinc finger, GATA-type)
Category	Term	Count	%	PValue	Genes	List Total	Pop Hits	Pop Total	Fold Enrichment	Bonferroni	Benjamini	FDR
SMART	SM00401:ZnF_GATA	5	0.367377	0.0454436	CNAG_06762, CNAG_01841, CNAG_01551, CNAG_03401, CNAG_01883	239	11	1809	3.44047	0.996566	0.50799	41.4614
GOTERM_MF_DIRECT	GO:0003700~transcription factor activity, sequence-specific DNA binding	15	1.10213	0.057233	CNAG_00132, CNAG_04798, CNAG_03346, CNAG_01841, CNAG_01551, CNAG_00871, CNAG_04036, CNAG_05861, CNAG_01883, CNAG_06100, CNAG_06762, CNAG_05066, CNAG_06134, CNAG_07405, CNAG_03401	591	50	3243	1.64619	0.999997	0.489882	52.6954
INTERPRO	IPR000679:Zinc finger, GATA-type	6	0.440852	0.0817312	CNAG_06762, CNAG_01841, CNAG_01551, CNAG_07405, CNAG_03401, CNAG_01883	941	14	5374	2.44755	1	0.861282	73.8799
INTERPRO	IPR013088:Zinc finger, NHR/GATA-type	6	0.440852	0.0817312	CNAG_06762, CNAG_01841, CNAG_01551, CNAG_07405, CNAG_03401, CNAG_01883	941	14	5374	2.44755	1	0.861282	73.8799
GOTERM_MF_DIRECT	GO:0043565~sequence-specific DNA binding	14	1.02866	0.12134	CNAG_00132, CNAG_04798, CNAG_03346, CNAG_01551, CNAG_01841, CNAG_00871, CNAG_04036, CNAG_05861, CNAG_01883, CNAG_06762, CNAG_05066, CNAG_06134, CNAG_07405, CNAG_03401	591	51	3243	1.50632	1	0.674641	80.6603
INTERPRO	IPR004827:Basic-leucine zipper domain	6	0.440852	0.263767	CNAG_00132, CNAG_04798, CNAG_03346, CNAG_05066, CNAG_00871, CNAG_06134	941	20	5374	1.71328	1	0.995109	99.1942
Annotation Cluster 19	Enrichment Score: 1.039699867559442	: Cytochrome b5, heme-binding site
Category	Term	Count	%	PValue	Genes	List Total	Pop Hits	Pop Total	Fold Enrichment	Bonferroni	Benjamini	FDR
SMART	SM01117:SM01117	7	0.514328	0.0228438	CNAG_03666, CNAG_05461, CNAG_07862, CNAG_05169, CNAG_00546, CNAG_04687, CNAG_08016	239	18	1809	2.94351	0.94035	0.374921	23.3612
INTERPRO	IPR001199:Cytochrome b5-like heme/steroid binding domain	7	0.514328	0.0790343	CNAG_03666, CNAG_05461, CNAG_07862, CNAG_05169, CNAG_00546, CNAG_04687, CNAG_08016	941	18	5374	2.22092	1	0.87179	72.6455
INTERPRO	IPR018506:Cytochrome b5, heme-binding site	3	0.220426	0.421034	CNAG_07862, CNAG_05169, CNAG_04687	941	8	5374	2.1416	1	0.999643	99.9817
Annotation Cluster 20	Enrichment Score: 0.9474593254287648	: Peroxidase activity
Category	Term	Count	%	PValue	Genes	List Total	Pop Hits	Pop Total	Fold Enrichment	Bonferroni	Benjamini	FDR
GOTERM_MF_DIRECT	GO:0020037~heme binding	10	0.734754	0.0264156	CNAG_05256, CNAG_05015, CNAG_07862, CNAG_05169, CNAG_02147, CNAG_05842, CNAG_04687, CNAG_02841, CNAG_01138, CNAG_04981	591	25	3243	2.19492	0.997	0.321102	28.8246
UP_KEYWORDS	Heme	8	0.587803	0.0771488	CNAG_05256, CNAG_05015, CNAG_07862, CNAG_05169, CNAG_04687, CNAG_02841, CNAG_01138, CNAG_04981	1361	20	6975	2.04996	0.999929	0.471094	60.1579
SMART	SM01060:SM01060	3	0.220426	0.0863362	CNAG_05256, CNAG_05015, CNAG_04981	239	4	1809	5.67678	0.999984	0.632645	64.6403
GOTERM_BP_DIRECT	GO:0006979~response to oxidative stress	5	0.367377	0.0917008	CNAG_05256, CNAG_05015, CNAG_02147, CNAG_01138, CNAG_04981	361	11	2186	2.75246	0.999995	0.785384	67.2736
UP_KEYWORDS	Peroxidase	4	0.293902	0.139409	CNAG_05015, CNAG_02147, CNAG_01138, CNAG_04981	1361	7	6975	2.92852	1	0.650395	82.1086
INTERPRO	IPR020835:Catalase-like domain	3	0.220426	0.143506	CNAG_05256, CNAG_05015, CNAG_04981	941	4	5374	4.28321	1	0.962245	91.2748
INTERPRO	IPR010582:Catalase immune-responsive domain	3	0.220426	0.143506	CNAG_05256, CNAG_05015, CNAG_04981	941	4	5374	4.28321	1	0.962245	91.2748
INTERPRO	IPR018028:Catalase, mono-functional, haem-containing	3	0.220426	0.143506	CNAG_05256, CNAG_05015, CNAG_04981	941	4	5374	4.28321	1	0.962245	91.2748
INTERPRO	IPR011614:Catalase core domain	3	0.220426	0.143506	CNAG_05256, CNAG_05015, CNAG_04981	941	4	5374	4.28321	1	0.962245	91.2748
GOTERM_MF_DIRECT	GO:0004096~catalase activity	3	0.220426	0.153603	CNAG_05256, CNAG_05015, CNAG_04981	591	4	3243	4.11548	1	0.751387	87.9746
UP_KEYWORDS	Iron	13	0.95518	0.25824	CNAG_05015, CNAG_04039, CNAG_06330, CNAG_07862, CNAG_04687, CNAG_06052, CNAG_00462, CNAG_01138, CNAG_02841, CNAG_04981, CNAG_05256, CNAG_05169, CNAG_03427	1361	50	6975	1.33248	1	0.786816	96.7419
Annotation Cluster 21	Enrichment Score: 0.8950174638391694	: DNA binding (Zinc finger, RING-type)
Category	Term	Count	%	PValue	Genes	List Total	Pop Hits	Pop Total	Fold Enrichment	Bonferroni	Benjamini	FDR
SMART	SM00184:RING	9	0.661278	0.0286985	CNAG_05564, CNAG_04262, CNAG_03889, CNAG_02512, CNAG_01087, CNAG_06693, CNAG_04987, CNAG_02219, CNAG_00404	239	29	1809	2.34901	0.971345	0.397996	28.4847
INTERPRO	IPR001841:Zinc finger, RING-type	12	0.881705	0.168014	CNAG_05564, CNAG_04262, CNAG_03889, CNAG_02512, CNAG_01087, CNAG_03777, CNAG_06693, CNAG_04987, CNAG_00177, CNAG_03807, CNAG_02219, CNAG_00404	941	46	5374	1.48981	1	0.974074	94.476
INTERPRO	IPR013083:Zinc finger, RING/FYVE/PHD-type	16	1.17561	0.428294	CNAG_05564, CNAG_01087, CNAG_06693, CNAG_03807, CNAG_04987, CNAG_07936, CNAG_01350, CNAG_00404, CNAG_01301, CNAG_02604, CNAG_03889, CNAG_04262, CNAG_02512, CNAG_03777, CNAG_02219, CNAG_05784	941	80	5374	1.14219	1	0.999665	99.985
Annotation Cluster 22	Enrichment Score: 0.7891462079044831	: Cellulose catabolic process
Category	Term	Count	%	PValue	Genes	List Total	Pop Hits	Pop Total	Fold Enrichment	Bonferroni	Benjamini	FDR
GOTERM_BP_DIRECT	GO:0030245~cellulose catabolic process	3	0.220426	0.129041	CNAG_06931, CNAG_05411, CNAG_06985	361	4	2186	4.54155	1	0.859837	79.9011
UP_KEYWORDS	Polysaccharide degradation	3	0.220426	0.173096	CNAG_06931, CNAG_05411, CNAG_06985	1361	4	6975	3.84368	1	0.677257	88.6793
UP_KEYWORDS	Carbohydrate metabolism	5	0.367377	0.192108	CNAG_06931, CNAG_05411, CNAG_06666, CNAG_06052, CNAG_06985	1361	12	6975	2.13538	1	0.684597	91.3285
Annotation Cluster 23	Enrichment Score: 0.6275045436034385	: Amino acid transmembrane trasporter activity
Category	Term	Count	%	PValue	Genes	List Total	Pop Hits	Pop Total	Fold Enrichment	Bonferroni	Benjamini	FDR
PIR_SUPERFAMILY	PIRSF006060:amino acid transporter	5	0.367377	0.073609	CNAG_05017, CNAG_00597, CNAG_07902, CNAG_05119, CNAG_07367	62	12	433	2.90995	0.979746	0.979746	52.2724
INTERPRO	IPR002293:Amino acid/polyamine transporter I	5	0.367377	0.302367	CNAG_05017, CNAG_00597, CNAG_07902, CNAG_05119, CNAG_07367	941	16	5374	1.78467	1	0.996796	99.6549
GOTERM_MF_DIRECT	GO:0015171~amino acid transmembrane transporter activity	5	0.367377	0.329762	CNAG_05017, CNAG_00597, CNAG_07902, CNAG_05119, CNAG_07367	591	16	3243	1.71478	1	0.939242	99.3793
INTERPRO	IPR004841:Amino acid permease domain	3	0.220426	0.421034	CNAG_00597, CNAG_07902, CNAG_07367	941	8	5374	2.1416	1	0.999643	99.9817
Annotation Cluster 24	Enrichment Score: 0.5930612362310761	: FMN binding
Category	Term	Count	%	PValue	Genes	List Total	Pop Hits	Pop Total	Fold Enrichment	Bonferroni	Benjamini	FDR
GOTERM_MF_DIRECT	GO:0010181~FMN binding	8	0.587803	0.207348	CNAG_02996, CNAG_05461, CNAG_01331, CNAG_05169, CNAG_03936, CNAG_01080, CNAG_03519, CNAG_02758	591	27	3243	1.62587	1	0.824264	94.7733
INTERPRO	IPR000262:FMN-dependent dehydrogenase	3	0.220426	0.283177	CNAG_05461, CNAG_05169, CNAG_01080	941	6	5374	2.85547	1	0.996247	99.4709
INTERPRO	IPR012133:Alpha-hydroxy acid dehydrogenase, FMN-dependent	3	0.220426	0.283177	CNAG_05461, CNAG_05169, CNAG_01080	941	6	5374	2.85547	1	0.996247	99.4709
Annotation Cluster 25	Enrichment Score: 0.5585661574392	: Transcription initiation
Category	Term	Count	%	PValue	Genes	List Total	Pop Hits	Pop Total	Fold Enrichment	Bonferroni	Benjamini	FDR
GOTERM_BP_DIRECT	GO:0006367~transcription initiation from RNA polymerase II promoter	5	0.367377	0.0667303	CNAG_06380, CNAG_02770, CNAG_05271, CNAG_07866, CNAG_03557	361	10	2186	3.0277	0.999855	0.717148	55.1582
INTERPRO	IPR009088:Transcription factor IIA, beta-barrel	3	0.220426	0.0810313	CNAG_06380, CNAG_07866, CNAG_03557	941	3	5374	5.71095	1	0.865394	73.5647
GOTERM_CC_DIRECT	GO:0005672~transcription factor TFIIA complex	3	0.220426	0.0836111	CNAG_06380, CNAG_07866, CNAG_03557	464	3	2602	5.60776	0.969578	0.687826	55.0151
GOTERM_MF_DIRECT	GO:0003743~translation initiation factor activity	6	0.440852	0.99071	CNAG_05783, CNAG_06380, CNAG_02770, CNAG_05271, CNAG_07866, CNAG_03557	591	60	3243	0.548731	1	1	100
UP_KEYWORDS	Initiation factor	6	0.440852	0.994215	CNAG_05783, CNAG_06380, CNAG_02770, CNAG_05271, CNAG_07866, CNAG_03557	1361	59	6975	0.521177	1	0.999999	100
UP_KEYWORDS	Protein biosynthesis	7	0.514328	0.999853	CNAG_05783, CNAG_06380, CNAG_02770, CNAG_00252, CNAG_05271, CNAG_07866, CNAG_03557	1361	90	6975	0.398604	1	1	100
Annotation Cluster 26	Enrichment Score: 0.5061721696936579	: FAD-binding
Category	Term	Count	%	PValue	Genes	List Total	Pop Hits	Pop Total	Fold Enrichment	Bonferroni	Benjamini	FDR
INTERPRO	IPR013121:Ferric reductase, NAD binding	4	0.293902	0.150552	CNAG_06524, CNAG_03498, CNAG_06976, CNAG_06821	941	8	5374	2.85547	1	0.965882	92.3389
INTERPRO	IPR013112:FAD-binding 8	4	0.293902	0.150552	CNAG_06524, CNAG_03498, CNAG_06976, CNAG_06821	941	8	5374	2.85547	1	0.965882	92.3389
INTERPRO	IPR013130:Ferric reductase transmembrane component-like domain	3	0.220426	0.353413	CNAG_06524, CNAG_03498, CNAG_06821	941	7	5374	2.44755	1	0.998537	99.8957
INTERPRO	IPR017927:Ferredoxin reductase-type FAD-binding domain	4	0.293902	0.502652	CNAG_06524, CNAG_03498, CNAG_06976, CNAG_06821	941	15	5374	1.52292	1	0.999939	99.9983
INTERPRO	IPR017938:Riboflavin synthase-like beta-barrel	3	0.220426	0.731507	CNAG_06524, CNAG_03498, CNAG_06821	941	14	5374	1.22377	1	1	100
Annotation Cluster 27	Enrichment Score: 0.4241993603745555	: Transferase activity
Category	Term	Count	%	PValue	Genes	List Total	Pop Hits	Pop Total	Fold Enrichment	Bonferroni	Benjamini	FDR
INTERPRO	IPR004045:Glutathione S-transferase, N-terminal	5	0.367377	0.0807619	CNAG_01889, CNAG_06507, CNAG_04508, CNAG_04110, CNAG_01893	941	10	5374	2.85547	1	0.871061	73.4424
INTERPRO	IPR010987:Glutathione S-transferase, C-terminal-like	4	0.293902	0.351978	CNAG_01889, CNAG_06507, CNAG_04110, CNAG_01893	941	12	5374	1.90365	1	0.998634	99.892
GOTERM_MF_DIRECT	GO:0016740~transferase activity	7	0.514328	0.802691	CNAG_01889, CNAG_01252, CNAG_07780, CNAG_02295, CNAG_04110, CNAG_06501, CNAG_01893	591	42	3243	0.914552	1	0.999814	100
INTERPRO	IPR012336:Thioredoxin-like fold	7	0.514328	0.880911	CNAG_01889, CNAG_06507, CNAG_04508, CNAG_04110, CNAG_03958, CNAG_01893, CNAG_07491	941	49	5374	0.815849	1	1	100
Annotation Cluster 28	Enrichment Score: 0.3879163140828237	: Glycosyl hydrolase
Category	Term	Count	%	PValue	Genes	List Total	Pop Hits	Pop Total	Fold Enrichment	Bonferroni	Benjamini	FDR
SMART	SM00642:Aamy	3	0.220426	0.336021	CNAG_00393, CNAG_06260, CNAG_05913	239	9	1809	2.52301	1	0.96423	99.1039
INTERPRO	IPR015902:Glycoside hydrolase, family 13	3	0.220426	0.421034	CNAG_00393, CNAG_06260, CNAG_05913	941	8	5374	2.1416	1	0.999643	99.9817
INTERPRO	IPR006047:Glycosyl hydrolase, family 13, catalytic domain	3	0.220426	0.484805	CNAG_00393, CNAG_06260, CNAG_05913	941	9	5374	1.90365	1	0.999913	99.9971
Annotation Cluster 29	Enrichment Score: 0.33363679792793
Category	Term	Count	%	PValue	Genes	List Total	Pop Hits	Pop Total	Fold Enrichment	Bonferroni	Benjamini	FDR
INTERPRO	IPR018108:Mitochondrial substrate/solute carrier	9	0.661278	0.259597	CNAG_06102, CNAG_03446, CNAG_02288, CNAG_04795, CNAG_01769, CNAG_03242, CNAG_05300, CNAG_01778, CNAG_00499	941	35	5374	1.46853	1	0.995093	99.1193
INTERPRO	IPR023395:Mitochondrial carrier domain	9	0.661278	0.314494	CNAG_06102, CNAG_03446, CNAG_02288, CNAG_04795, CNAG_01769, CNAG_03242, CNAG_05300, CNAG_01778, CNAG_00499	941	37	5374	1.38915	1	0.99733	99.7381
INTERPRO	IPR002067:Mitochondrial carrier protein	3	0.220426	0.731507	CNAG_06102, CNAG_02288, CNAG_01769	941	14	5374	1.22377	1	1	100
GOTERM_BP_DIRECT	GO:0006810~transport	6	0.440852	0.775038	CNAG_05044, CNAG_03446, CNAG_04795, CNAG_03242, CNAG_01778, CNAG_00499	361	38	2186	0.956116	1	0.999993	100
Annotation Cluster 30	Enrichment Score: 0.2634919013783486
Category	Term	Count	%	PValue	Genes	List Total	Pop Hits	Pop Total	Fold Enrichment	Bonferroni	Benjamini	FDR
INTERPRO	IPR013087:Zinc finger C2H2-type/integrase DNA-binding domain	6	0.440852	0.375457	CNAG_02603, CNAG_01256, CNAG_04518, CNAG_03788, CNAG_05431, CNAG_05786	941	23	5374	1.48981	1	0.999032	99.9396
SMART	SM00355:ZnF_C2H2	5	0.367377	0.483628	CNAG_02603, CNAG_01256, CNAG_04518, CNAG_05431, CNAG_05786	239	27	1809	1.40167	1	0.993523	99.9504
INTERPRO	IPR007087:Zinc finger, C2H2	7	0.514328	0.675163	CNAG_02603, CNAG_01256, CNAG_03059, CNAG_04518, CNAG_03788, CNAG_05431, CNAG_05786	941	38	5374	1.05202	1	0.999999	100
INTERPRO	IPR015880:Zinc finger, C2H2-like	5	0.367377	0.720365	CNAG_02603, CNAG_01256, CNAG_04518, CNAG_05431, CNAG_05786	941	27	5374	1.05758	1	1	100
Annotation Cluster 31	Enrichment Score: 0.2122252815948986
Category	Term	Count	%	PValue	Genes	List Total	Pop Hits	Pop Total	Fold Enrichment	Bonferroni	Benjamini	FDR
INTERPRO	IPR001806:Small GTPase superfamily	7	0.514328	0.263977	CNAG_02289, CNAG_06114, CNAG_06606, CNAG_02883, CNAG_03315, CNAG_03876, CNAG_02817	941	25	5374	1.59906	1	0.994657	99.1978
GOTERM_BP_DIRECT	GO:0007264~small GTPase mediated signal transduction	9	0.661278	0.333064	CNAG_02289, CNAG_06114, CNAG_07344, CNAG_06606, CNAG_03591, CNAG_02883, CNAG_03315, CNAG_03876, CNAG_02817	361	40	2186	1.36247	1	0.986709	99.0942
INTERPRO	IPR005225:Small GTP-binding protein domain	8	0.587803	0.619735	CNAG_02289, CNAG_06114, CNAG_03853, CNAG_06606, CNAG_02883, CNAG_03315, CNAG_03876, CNAG_02817	941	42	5374	1.0878	1	0.999997	100
GOTERM_CC_DIRECT	GO:0005622~intracellular	13	0.95518	0.988761	CNAG_02289, CNAG_06114, CNAG_07344, CNAG_00591, CNAG_03024, CNAG_06606, CNAG_03591, CNAG_00802, CNAG_02883, CNAG_03315, CNAG_03876, CNAG_07442, CNAG_02817	464	113	2602	0.64514	1	1	100
GOTERM_MF_DIRECT	GO:0005525~GTP binding	9	0.661278	0.989136	CNAG_03992, CNAG_02289, CNAG_06114, CNAG_03853, CNAG_06606, CNAG_02883, CNAG_03315, CNAG_03876, CNAG_02817	591	82	3243	0.602266	1	1	100
INTERPRO	IPR027417:P-loop containing nucleoside triphosphate hydrolase	23	1.68993	1	CNAG_03992, CNAG_03503, CNAG_02289, CNAG_05470, CNAG_06114, CNAG_05201, CNAG_07779, CNAG_02548, CNAG_06606, CNAG_02430, CNAG_02883, CNAG_02817, CNAG_02764, CNAG_00678, CNAG_00651, CNAG_02512, CNAG_03392, CNAG_07781, CNAG_07344, CNAG_03853, CNAG_03315, CNAG_03876, CNAG_07403	941	331	5374	0.396833	1	1	100
Annotation Cluster 32	Enrichment Score: 0.135843838983272
Category	Term	Count	%	PValue	Genes	List Total	Pop Hits	Pop Total	Fold Enrichment	Bonferroni	Benjamini	FDR
INTERPRO	IPR011527:ABC transporter, transmembrane domain, type 1	5	0.367377	0.345475	CNAG_02764, CNAG_00651, CNAG_03503, CNAG_07781, CNAG_02430	941	17	5374	1.67969	1	0.998564	99.8736
GOTERM_MF_DIRECT	GO:0042626~ATPase activity, coupled to transmembrane movement of substances	5	0.367377	0.659822	CNAG_02764, CNAG_00651, CNAG_03503, CNAG_07781, CNAG_02430	591	24	3243	1.14319	1	0.998207	99.9999
INTERPRO	IPR017871:ABC transporter, conserved site	6	0.440852	0.681587	CNAG_02764, CNAG_00651, CNAG_03503, CNAG_05470, CNAG_07781, CNAG_02430	941	32	5374	1.0708	1	0.999999	100
INTERPRO	IPR003439:ABC transporter-like	6	0.440852	0.734123	CNAG_02764, CNAG_00651, CNAG_03503, CNAG_05470, CNAG_07781, CNAG_02430	941	34	5374	1.00781	1	1	100
SMART	SM00382:AAA	7	0.514328	0.982466	CNAG_02764, CNAG_00651, CNAG_03503, CNAG_05470, CNAG_07781, CNAG_02430, CNAG_07403	239	88	1809	0.602083	1	1	100
INTERPRO	IPR003593:AAA+ ATPase domain	7	0.514328	0.999176	CNAG_02764, CNAG_00651, CNAG_03503, CNAG_05470, CNAG_07781, CNAG_02430, CNAG_07403	941	89	5374	0.449176	1	1	100
UP_KEYWORDS	ATP-binding	17	1.24908	1	CNAG_03503, CNAG_00797, CNAG_03216, CNAG_05470, CNAG_00457, CNAG_06730, CNAG_02430, CNAG_07944, CNAG_06568, CNAG_01680, CNAG_02764, CNAG_00651, CNAG_07781, CNAG_03024, CNAG_00531, CNAG_04611, CNAG_00396	1361	276	6975	0.315665	1	1	100
Annotation Cluster 33	Enrichment Score: 0.047841302081479166
Category	Term	Count	%	PValue	Genes	List Total	Pop Hits	Pop Total	Fold Enrichment	Bonferroni	Benjamini	FDR
UP_KEYWORDS	Transit peptide	5	0.367377	0.824242	CNAG_04039, CNAG_00311, CNAG_00462, CNAG_03427, CNAG_01138	1361	28	6975	0.915162	1	0.997724	100
UP_KEYWORDS	Iron-sulfur	3	0.220426	0.872151	CNAG_04039, CNAG_00462, CNAG_03427	1361	17	6975	0.904396	1	0.99866	100
UP_KEYWORDS	Mitochondrion	7	0.514328	0.999609	CNAG_04039, CNAG_00311, CNAG_03518, CNAG_00462, CNAG_03427, CNAG_01138, CNAG_03939	1361	84	6975	0.427076	1	1	100
Annotation Cluster 34	Enrichment Score: 0.04197972353735081
Category	Term	Count	%	PValue	Genes	List Total	Pop Hits	Pop Total	Fold Enrichment	Bonferroni	Benjamini	FDR
SMART	SM00220:S_TKc	12	0.881705	0.655014	CNAG_00745, CNAG_06809, CNAG_03137, CNAG_03216, CNAG_01061, CNAG_05005, CNAG_06730, CNAG_03024, CNAG_06490, CNAG_01612, CNAG_06568, CNAG_00396	239	90	1809	1.00921	1	0.999518	99.9995
GOTERM_MF_DIRECT	GO:0004674~protein serine/threonine kinase activity	7	0.514328	0.782934	CNAG_03216, CNAG_01061, CNAG_05005, CNAG_06730, CNAG_03024, CNAG_06568, CNAG_00396	591	41	3243	0.936858	1	0.999748	100
UP_KEYWORDS	Serine/threonine-protein kinase	6	0.440852	0.874123	CNAG_03216, CNAG_01061, CNAG_06730, CNAG_03024, CNAG_06568, CNAG_00396	1361	37	6975	0.831066	1	0.998482	100
INTERPRO	IPR017441:Protein kinase, ATP binding site	8	0.587803	0.947329	CNAG_00745, CNAG_03216, CNAG_05005, CNAG_06730, CNAG_06490, CNAG_01612, CNAG_06568, CNAG_00396	941	64	5374	0.713868	1	1	100
INTERPRO	IPR008271:Serine/threonine-protein kinase, active site	10	0.734754	0.954985	CNAG_00745, CNAG_06809, CNAG_03216, CNAG_01061, CNAG_05005, CNAG_06730, CNAG_03024, CNAG_06490, CNAG_06568, CNAG_00396	941	80	5374	0.713868	1	1	100
INTERPRO	IPR000719:Protein kinase, catalytic domain	12	0.881705	0.958254	CNAG_00745, CNAG_06809, CNAG_03137, CNAG_03216, CNAG_01061, CNAG_05005, CNAG_06730, CNAG_03024, CNAG_06490, CNAG_01612, CNAG_06568, CNAG_00396	941	95	5374	0.721383	1	1	100
INTERPRO	IPR011009:Protein kinase-like domain	13	0.95518	0.985307	CNAG_00745, CNAG_06809, CNAG_03137, CNAG_03216, CNAG_05005, CNAG_06730, CNAG_06568, CNAG_01061, CNAG_02295, CNAG_03024, CNAG_06490, CNAG_01612, CNAG_00396	941	113	5374	0.657011	1	1	100
GOTERM_MF_DIRECT	GO:0004672~protein kinase activity	5	0.367377	0.993372	CNAG_00745, CNAG_06809, CNAG_03137, CNAG_06490, CNAG_01612	591	54	3243	0.508084	1	1	100
UP_KEYWORDS	Kinase	18	1.32256	0.999984	CNAG_04217, CNAG_00745, CNAG_06809, CNAG_00047, CNAG_03137, CNAG_03216, CNAG_05005, CNAG_06730, CNAG_07779, CNAG_06568, CNAG_00826, CNAG_02799, CNAG_01061, CNAG_04631, CNAG_03024, CNAG_06490, CNAG_01612, CNAG_00396	1361	190	6975	0.485518	1	1	100
GOTERM_MF_DIRECT	GO:0005524~ATP binding	33	2.42469	1	CNAG_04217, CNAG_03137, CNAG_00797, CNAG_03216, CNAG_02549, CNAG_02764, CNAG_02512, CNAG_07403, CNAG_01612, CNAG_00396, CNAG_05472, CNAG_03503, CNAG_00745, CNAG_06809, CNAG_05470, CNAG_00457, CNAG_05005, CNAG_06730, CNAG_05201, CNAG_02430, CNAG_07944, CNAG_06568, CNAG_01680, CNAG_00651, CNAG_00826, CNAG_02799, CNAG_03392, CNAG_01061, CNAG_07781, CNAG_06490, CNAG_03024, CNAG_00531, CNAG_04611	591	449	3243	0.403299	1	1	100
Annotation Cluster 35	Enrichment Score: 0.0064760911045825785
Category	Term	Count	%	PValue	Genes	List Total	Pop Hits	Pop Total	Fold Enrichment	Bonferroni	Benjamini	FDR
SMART	SM00320:WD40	11	0.808229	0.940771	CNAG_06282, CNAG_00528, CNAG_04117, CNAG_00516, CNAG_01337, CNAG_07936, CNAG_04371, CNAG_02269, CNAG_01262, CNAG_05773, CNAG_02498	239	112	1809	0.743388	1	1	100
INTERPRO	IPR015943:WD40/YVTN repeat-like-containing domain	15	1.10213	0.992938	CNAG_06282, CNAG_01541, CNAG_06722, CNAG_07936, CNAG_02269, CNAG_00528, CNAG_01795, CNAG_04117, CNAG_00516, CNAG_03882, CNAG_01337, CNAG_04371, CNAG_02498, CNAG_05773, CNAG_01262	941	135	5374	0.63455	1	1	100
INTERPRO	IPR019775:WD40 repeat, conserved site	5	0.367377	0.997472	CNAG_06282, CNAG_00516, CNAG_07936, CNAG_01262, CNAG_05773	941	63	5374	0.45325	1	1	100
INTERPRO	IPR001680:WD40 repeat	11	0.808229	0.997499	CNAG_06282, CNAG_00528, CNAG_04117, CNAG_00516, CNAG_01337, CNAG_07936, CNAG_04371, CNAG_02269, CNAG_01262, CNAG_05773, CNAG_02498	941	114	5374	0.551056	1	1	100
INTERPRO	IPR017986:WD40-repeat-containing domain	12	0.881705	0.99862	CNAG_06282, CNAG_00528, CNAG_04117, CNAG_00516, CNAG_01337, CNAG_06722, CNAG_07936, CNAG_04371, CNAG_02269, CNAG_01262, CNAG_05773, CNAG_02498	941	127	5374	0.539617	1	1	100
Annotation Cluster 36	Enrichment Score: 2.808434807210155E-4
Category	Term	Count	%	PValue	Genes	List Total	Pop Hits	Pop Total	Fold Enrichment	Bonferroni	Benjamini	FDR
INTERPRO	IPR012677:Nucleotide-binding, alpha-beta plait	7	0.514328	0.997823	CNAG_01919, CNAG_04960, CNAG_03292, CNAG_01048, CNAG_01085, CNAG_00802, CNAG_04638	941	82	5374	0.48752	1	1	100
INTERPRO	IPR000504:RNA recognition motif domain	4	0.293902	0.999726	CNAG_04960, CNAG_03292, CNAG_01048, CNAG_04638	941	67	5374	0.340952	1	1	100
GOTERM_MF_DIRECT	GO:0000166~nucleotide binding	7	0.514328	0.999867	CNAG_01919, CNAG_04960, CNAG_03292, CNAG_01048, CNAG_01085, CNAG_00802, CNAG_04638	591	97	3243	0.395991	1	1	100
GOTERM_MF_DIRECT	GO:0003676~nucleic acid binding	9	0.661278	1	CNAG_06843, CNAG_04960, CNAG_03292, CNAG_00264, CNAG_01048, CNAG_03788, CNAG_05431, CNAG_04638, CNAG_05786	591	171	3243	0.288806	1	1	100
Annotation Cluster 37	Enrichment Score: 1.1849655909022957E-12	: ATP-binding
Category	Term	Count	%	PValue	Genes	List Total	Pop Hits	Pop Total	Fold Enrichment	Bonferroni	Benjamini	FDR
UP_KEYWORDS	ATP-binding	17	1.24908	1	CNAG_03503, CNAG_00797, CNAG_03216, CNAG_05470, CNAG_00457, CNAG_06730, CNAG_02430, CNAG_07944, CNAG_06568, CNAG_01680, CNAG_02764, CNAG_00651, CNAG_07781, CNAG_03024, CNAG_00531, CNAG_04611, CNAG_00396	1361	276	6975	0.315665	1	1	100
GOTERM_MF_DIRECT	GO:0005524~ATP binding	33	2.42469	1	CNAG_04217, CNAG_03137, CNAG_00797, CNAG_03216, CNAG_02549, CNAG_02764, CNAG_02512, CNAG_07403, CNAG_01612, CNAG_00396, CNAG_05472, CNAG_03503, CNAG_00745, CNAG_06809, CNAG_05470, CNAG_00457, CNAG_05005, CNAG_06730, CNAG_05201, CNAG_02430, CNAG_07944, CNAG_06568, CNAG_01680, CNAG_00651, CNAG_00826, CNAG_02799, CNAG_03392, CNAG_01061, CNAG_07781, CNAG_06490, CNAG_03024, CNAG_00531, CNAG_04611	591	449	3243	0.403299	1	1	100
UP_KEYWORDS	Nucleotide-binding	19	1.39603	1	CNAG_03503, CNAG_00797, CNAG_05470, CNAG_03216, CNAG_00457, CNAG_06730, CNAG_02430, CNAG_07944, CNAG_06568, CNAG_01680, CNAG_02764, CNAG_00651, CNAG_07781, CNAG_03853, CNAG_03024, CNAG_00531, CNAG_04611, CNAG_03876, CNAG_00396	1361	322	6975	0.302401	1	1	100

## Sheet: WT_GO_down
Annotation Cluster 1	Enrichment Score: 52.18143988982299	: Structural constituent of ribosome
Category	Term	Count	%	PValue	Genes	List Total	Pop Hits	Pop Total	Fold Enrichment	Bonferroni	Benjamini	FDR
UP_KEYWORDS	Ribosomal protein	110	7.40741	2.49998e-62	CNAG_03353, CNAG_04884, CNAG_03198, CNAG_04883, CNAG_02754, CNAG_06605, CNAG_00819, CNAG_01181, CNAG_01480, CNAG_06811, CNAG_06231, CNAG_02136, CNAG_02234, CNAG_02923, CNAG_02928, CNAG_05762, CNAG_05764, CNAG_04180, CNAG_02037, CNAG_02330, CNAG_02331, CNAG_00232, CNAG_05555, CNAG_05556, CNAG_03053, CNAG_04799, CNAG_05814, CNAG_01884, CNAG_05232, CNAG_01486, CNAG_01990, CNAG_00779, CNAG_06095, CNA…	1485	119	6975	4.34174	4.72496e-60	4.72496e-60	3.10442e-59
UP_KEYWORDS	Ribonucleoprotein	121	8.14815	1.32407e-57	CNAG_03353, CNAG_04884, CNAG_04883, CNAG_03198, CNAG_02754, CNAG_06605, CNAG_00819, CNAG_01181, CNAG_01480, CNAG_06811, CNAG_06231, CNAG_02136, CNAG_02234, CNAG_02923, CNAG_02928, CNAG_05762, CNAG_05764, CNAG_01091, CNAG_04180, CNAG_02037, CNAG_02330, CNAG_02331, CNAG_00232, CNAG_05555, CNAG_05556, CNAG_03053, CNAG_04799, CNAG_05814, CNAG_01884, CNAG_05232, CNAG_01486, CNAG_01990, CNAG_00779, CNA…	1485	145	6975	3.91954	2.50249e-55	1.25125e-55	1.6442e-54
GOTERM_CC_DIRECT	GO:0005840~ribosome	93	6.26263	6.77604e-51	CNAG_03353, CNAG_04884, CNAG_03510, CNAG_03198, CNAG_04883, CNAG_02754, CNAG_01976, CNAG_00819, CNAG_02811, CNAG_01181, CNAG_01480, CNAG_03000, CNAG_05525, CNAG_06811, CNAG_00640, CNAG_03283, CNAG_02136, CNAG_00502, CNAG_02234, CNAG_01332, CNAG_05980, CNAG_02928, CNAG_05762, CNAG_05764, CNAG_07839, CNAG_02330, CNAG_00232, CNAG_05555, CNAG_05556, CNAG_03053, CNAG_04799, CNAG_00370, CNAG_04068, CNA…	594	101	2602	4.0335	6.8438e-49	6.8438e-49	7.53505e-48
GOTERM_MF_DIRECT	GO:0003735~structural constituent of ribosome	106	7.13805	4.31189e-49	CNAG_03353, CNAG_04884, CNAG_03198, CNAG_04883, CNAG_02754, CNAG_06605, CNAG_00819, CNAG_01181, CNAG_01480, CNAG_06811, CNAG_06231, CNAG_02234, CNAG_02136, CNAG_02923, CNAG_02928, CNAG_05762, CNAG_05764, CNAG_04180, CNAG_02037, CNAG_02330, CNAG_02331, CNAG_00232, CNAG_05556, CNAG_03053, CNAG_04799, CNAG_00370, CNAG_01884, CNAG_05232, CNAG_01486, CNAG_01990, CNAG_00779, CNAG_06095, CNAG_05800, CNA…	843	118	3243	3.45576	1.69888e-46	1.69888e-46	6.00101e-46
GOTERM_BP_DIRECT	GO:0006412~translation	105	7.07071	1.2803e-44	CNAG_03353, CNAG_04884, CNAG_03198, CNAG_04883, CNAG_02754, CNAG_06605, CNAG_00819, CNAG_01181, CNAG_01480, CNAG_06811, CNAG_06231, CNAG_02234, CNAG_02136, CNAG_02923, CNAG_02928, CNAG_05764, CNAG_04180, CNAG_02037, CNAG_02330, CNAG_02331, CNAG_00232, CNAG_05556, CNAG_03053, CNAG_04799, CNAG_05004, CNAG_00370, CNAG_01884, CNAG_05232, CNAG_01486, CNAG_01990, CNAG_00779, CNAG_06095, CNAG_05800, CNA…	642	116	2186	3.0821	4.12255e-42	4.12255e-42	1.72931e-41
Annotation Cluster 2	Enrichment Score: 10.26718916708587	: ATP-binding
Category	Term	Count	%	PValue	Genes	List Total	Pop Hits	Pop Total	Fold Enrichment	Bonferroni	Benjamini	FDR
UP_KEYWORDS	Nucleotide-binding	123	8.28283	2.28304e-12	CNAG_02858, CNAG_00754, CNAG_00891, CNAG_07563, CNAG_04580, CNAG_06125, CNAG_03457, CNAG_03459, CNAG_05216, CNAG_05935, CNAG_01568, CNAG_03453, CNAG_05825, CNAG_06741, CNAG_06032, CNAG_03701, CNAG_00238, CNAG_05627, CNAG_03603, CNAG_07557, CNAG_01278, CNAG_05004, CNAG_00809, CNAG_02531, CNAG_04026, CNAG_00058, CNAG_01807, CNAG_00418, CNAG_02880, CNAG_00741, CNAG_05360, CNAG_07473, CNAG_05752, CNA…	1485	322	6975	1.79418	4.31499e-10	1.43833e-10	2.83505e-09
UP_KEYWORDS	ATP-binding	109	7.34007	4.33543e-12	CNAG_00754, CNAG_00891, CNAG_07563, CNAG_04580, CNAG_03457, CNAG_05935, CNAG_05216, CNAG_03459, CNAG_01568, CNAG_03453, CNAG_05825, CNAG_06741, CNAG_03701, CNAG_00238, CNAG_05627, CNAG_03603, CNAG_07557, CNAG_01278, CNAG_00809, CNAG_02531, CNAG_04026, CNAG_00058, CNAG_01807, CNAG_00418, CNAG_02880, CNAG_00741, CNAG_05360, CNAG_07473, CNAG_05752, CNAG_01285, CNAG_06335, CNAG_04613, CNAG_01404, CNA…	1485	276	6975	1.85496	8.19395e-10	2.04849e-10	5.38364e-09
GOTERM_MF_DIRECT	GO:0005524~ATP binding	178	11.9865	1.00092e-11	CNAG_06333, CNAG_01877, CNAG_00754, CNAG_00891, CNAG_07563, CNAG_04580, CNAG_03457, CNAG_03459, CNAG_04179, CNAG_05216, CNAG_05935, CNAG_01568, CNAG_03453, CNAG_04440, CNAG_00143, CNAG_05825, CNAG_06741, CNAG_04604, CNAG_05374, CNAG_03701, CNAG_00238, CNAG_05627, CNAG_03767, CNAG_06697, CNAG_03603, CNAG_07557, CNAG_01278, CNAG_02847, CNAG_01292, CNAG_03184, CNAG_02531, CNAG_00809, CNAG_04026, CNA…	843	449	3243	1.52508	3.94363e-09	1.97182e-09	1.39302e-08
INTERPRO	IPR027417:P-loop containing nucleoside triphosphate hydrolase	123	8.28283	8.61588e-08	CNAG_06333, CNAG_02858, CNAG_00754, CNAG_00891, CNAG_04580, CNAG_06125, CNAG_05935, CNAG_03453, CNAG_05826, CNAG_05825, CNAG_06741, CNAG_06032, CNAG_05374, CNAG_03701, CNAG_03606, CNAG_03767, CNAG_05627, CNAG_03603, CNAG_07557, CNAG_00810, CNAG_01091, CNAG_02847, CNAG_01292, CNAG_05004, CNAG_00809, CNAG_04026, CNAG_04899, CNAG_01807, CNAG_02880, CNAG_00741, CNAG_07746, CNAG_05360, CNAG_05752, CNA…	1305	331	5374	1.53026	0.000176696	8.8352e-05	0.00014857
Annotation Cluster 3	Enrichment Score: 5.297134346074141	: Translation initiation
Category	Term	Count	%	PValue	Genes	List Total	Pop Hits	Pop Total	Fold Enrichment	Bonferroni	Benjamini	FDR
UP_KEYWORDS	Protein biosynthesis	45	3.0303	4.76423e-09	CNAG_00007, CNAG_00104, CNAG_00602, CNAG_02714, CNAG_01428, CNAG_07563, CNAG_06125, CNAG_01833, CNAG_03457, CNAG_00509, CNAG_07628, CNAG_05978, CNAG_05366, CNAG_05826, CNAG_01111, CNAG_03606, CNAG_01639, CNAG_02212, CNAG_00238, CNAG_03263, CNAG_04260, CNAG_01296, CNAG_01305, CNAG_04628, CNAG_05597, CNAG_05455, CNAG_06061, CNAG_01292, CNAG_00084, CNAG_05004, CNAG_05105, CNAG_06906, CNAG_03641, CNA…	1485	90	6975	2.34848	9.00439e-07	1.50073e-07	5.91612e-06
GOTERM_CC_DIRECT	GO:0016282~eukaryotic 43S preinitiation complex	12	0.808081	7.63743e-07	CNAG_02128, CNAG_06061, CNAG_02212, CNAG_00602, CNAG_05105, CNAG_02657, CNAG_00509, CNAG_03641, CNAG_06563, CNAG_02507, CNAG_07628, CNAG_01111	594	12	2602	4.38047	7.71351e-05	2.57124e-05	0.00084929
GOTERM_CC_DIRECT	GO:0005852~eukaryotic translation initiation factor 3 complex	12	0.808081	7.63743e-07	CNAG_02128, CNAG_06061, CNAG_02212, CNAG_00602, CNAG_05105, CNAG_02657, CNAG_00509, CNAG_03641, CNAG_06563, CNAG_02507, CNAG_07628, CNAG_01111	594	12	2602	4.38047	7.71351e-05	2.57124e-05	0.00084929
GOTERM_CC_DIRECT	GO:0033290~eukaryotic 48S preinitiation complex	12	0.808081	7.63743e-07	CNAG_02128, CNAG_06061, CNAG_02212, CNAG_00602, CNAG_05105, CNAG_02657, CNAG_00509, CNAG_03641, CNAG_06563, CNAG_02507, CNAG_07628, CNAG_01111	594	12	2602	4.38047	7.71351e-05	2.57124e-05	0.00084929
GOTERM_BP_DIRECT	GO:0001731~formation of translation preinitiation complex	12	0.808081	1.14268e-05	CNAG_02128, CNAG_06061, CNAG_02212, CNAG_00602, CNAG_05105, CNAG_02657, CNAG_00509, CNAG_03641, CNAG_06563, CNAG_02507, CNAG_07628, CNAG_01111	642	12	2186	3.40498	0.00367269	0.00122573	0.0154333
GOTERM_BP_DIRECT	GO:0006446~regulation of translational initiation	11	0.740741	3.62148e-05	CNAG_02128, CNAG_06061, CNAG_02212, CNAG_00602, CNAG_05105, CNAG_02657, CNAG_00509, CNAG_03641, CNAG_06563, CNAG_07628, CNAG_01111	642	11	2186	3.40498	0.0115937	0.0029111	0.0489048
UP_KEYWORDS	Initiation factor	26	1.75084	0.000199393	CNAG_06061, CNAG_00602, CNAG_05105, CNAG_01428, CNAG_06906, CNAG_01833, CNAG_00509, CNAG_03641, CNAG_06563, CNAG_07628, CNAG_05366, CNAG_07778, CNAG_01111, CNAG_02128, CNAG_03606, CNAG_02212, CNAG_02657, CNAG_03448, CNAG_04260, CNAG_01296, CNAG_02507, CNAG_00386, CNAG_01943, CNAG_05597, CNAG_04628, CNAG_05455	1485	59	6975	2.06985	0.0369877	0.00250945	0.247321
GOTERM_MF_DIRECT	GO:0003743~translation initiation factor activity	27	1.81818	0.00239645	CNAG_00602, CNAG_01428, CNAG_01833, CNAG_00509, CNAG_07628, CNAG_05366, CNAG_01111, CNAG_03606, CNAG_02212, CNAG_04260, CNAG_01296, CNAG_04628, CNAG_05597, CNAG_05455, CNAG_06061, CNAG_05105, CNAG_06906, CNAG_03641, CNAG_06563, CNAG_07778, CNAG_02128, CNAG_03448, CNAG_02657, CNAG_02507, CNAG_00386, CNAG_02482, CNAG_01943	843	60	3243	1.73114	0.611451	0.111452	3.2841
Annotation Cluster 4	Enrichment Score: 3.4868408827351662	: Chaperone proteins
Category	Term	Count	%	PValue	Genes	List Total	Pop Hits	Pop Total	Fold Enrichment	Bonferroni	Benjamini	FDR
INTERPRO	IPR027413:GroEL-like equatorial domain	9	0.606061	8.35692e-05	CNAG_00447, CNAG_07346, CNAG_00058, CNAG_03891, CNAG_02710, CNAG_03459, CNAG_02736, CNAG_01568, CNAG_04304	1305	9	5374	4.11801	0.157522	0.0337006	0.144007
INTERPRO	IPR017998:Chaperone tailless complex polypeptide 1 (TCP-1)	8	0.538721	0.000308652	CNAG_00447, CNAG_07346, CNAG_00058, CNAG_02710, CNAG_03459, CNAG_02736, CNAG_01568, CNAG_04304	1305	8	5374	4.11801	0.469079	0.086479	0.530899
INTERPRO	IPR002194:Chaperonin TCP-1, conserved site	8	0.538721	0.000308652	CNAG_00447, CNAG_07346, CNAG_00058, CNAG_02710, CNAG_03459, CNAG_02736, CNAG_01568, CNAG_04304	1305	8	5374	4.11801	0.469079	0.086479	0.530899
INTERPRO	IPR002423:Chaperonin Cpn60/TCP-1	9	0.606061	0.000328433	CNAG_00447, CNAG_07346, CNAG_00058, CNAG_03891, CNAG_02710, CNAG_03459, CNAG_02736, CNAG_01568, CNAG_04304	1305	10	5374	3.70621	0.490195	0.0807671	0.564833
INTERPRO	IPR027409:GroEL-like apical domain	9	0.606061	0.000328433	CNAG_00447, CNAG_07346, CNAG_00058, CNAG_03891, CNAG_02710, CNAG_03459, CNAG_02736, CNAG_01568, CNAG_04304	1305	10	5374	3.70621	0.490195	0.0807671	0.564833
UP_KEYWORDS	Chaperone	11	0.740741	0.000415195	CNAG_05107, CNAG_00987, CNAG_00447, CNAG_07346, CNAG_03892, CNAG_00058, CNAG_02710, CNAG_03459, CNAG_02736, CNAG_01568, CNAG_04304	1485	16	6975	3.22917	0.0754871	0.00460631	0.514361
INTERPRO	IPR027410:TCP-1-like chaperonin intermediate domain	8	0.538721	0.00109644	CNAG_00447, CNAG_07346, CNAG_00058, CNAG_02710, CNAG_03459, CNAG_02736, CNAG_01568, CNAG_04304	1305	9	5374	3.66045	0.894604	0.184985	1.87393
Annotation Cluster 5	Enrichment Score: 3.025799339340009	: Ribosome biogenesis
Category	Term	Count	%	PValue	Genes	List Total	Pop Hits	Pop Total	Fold Enrichment	Bonferroni	Benjamini	FDR
UP_KEYWORDS	Ribosome biogenesis	11	0.740741	7.92358e-05	CNAG_06318, CNAG_03975, CNAG_03284, CNAG_06468, CNAG_03762, CNAG_04072, CNAG_01550, CNAG_01432, CNAG_03624, CNAG_05597, CNAG_04628	1485	14	6975	3.69048	0.0148646	0.00115135	0.0983489
UP_KEYWORDS	rRNA processing	10	0.673401	0.000269858	CNAG_06318, CNAG_03975, CNAG_03284, CNAG_01300, CNAG_03762, CNAG_06379, CNAG_01550, CNAG_04035, CNAG_03624, CNAG_05597	1485	13	6975	3.61305	0.0497308	0.00318305	0.334588
GOTERM_CC_DIRECT	GO:0030687~preribosome, large subunit precursor	4	0.26936	0.0391333	CNAG_06318, CNAG_03975, CNAG_03762, CNAG_03624	594	4	2602	4.38047	0.982259	0.361086	35.8477
Annotation Cluster 6	Enrichment Score: 2.5433476340034544	: Transcription
Category	Term	Count	%	PValue	Genes	List Total	Pop Hits	Pop Total	Fold Enrichment	Bonferroni	Benjamini	FDR
UP_KEYWORDS	DNA-directed RNA polymerase	20	1.3468	7.31872e-07	CNAG_00793, CNAG_03636, CNAG_06611, CNAG_03521, CNAG_02385, CNAG_07424, CNAG_02520, CNAG_04513, CNAG_04286, CNAG_03634, CNAG_06734, CNAG_01189, CNAG_01810, CNAG_01179, CNAG_07409, CNAG_06641, CNAG_04372, CNAG_07374, CNAG_04742, CNAG_07536	1485	30	6975	3.13131	0.000138314	1.53692e-05	0.000908819
GOTERM_MF_DIRECT	GO:0003899~DNA-directed RNA polymerase activity	18	1.21212	0.000187775	CNAG_00793, CNAG_03636, CNAG_06611, CNAG_03521, CNAG_07424, CNAG_02520, CNAG_04513, CNAG_04286, CNAG_03634, CNAG_06734, CNAG_01189, CNAG_01810, CNAG_01179, CNAG_07409, CNAG_06641, CNAG_04372, CNAG_07374, CNAG_07536	843	29	3243	2.38778	0.0713194	0.0183276	0.261017
UP_KEYWORDS	Transcription	26	1.75084	0.488479	CNAG_00793, CNAG_03636, CNAG_02520, CNAG_04513, CNAG_02566, CNAG_03634, CNAG_00108, CNAG_01810, CNAG_01179, CNAG_07409, CNAG_04742, CNAG_07536, CNAG_05597, CNAG_05437, CNAG_02385, CNAG_03521, CNAG_06611, CNAG_07424, CNAG_04286, CNAG_08013, CNAG_06734, CNAG_01189, CNAG_01948, CNAG_04372, CNAG_07374, CNAG_06641	1485	115	6975	1.06192	1	0.912536	99.9757
GOTERM_BP_DIRECT	GO:0006351~transcription, DNA-templated	24	1.61616	0.999287	CNAG_00793, CNAG_03636, CNAG_06611, CNAG_03521, CNAG_07424, CNAG_04513, CNAG_02566, CNAG_04286, CNAG_03634, CNAG_08013, CNAG_04158, CNAG_06734, CNAG_00108, CNAG_01189, CNAG_01810, CNAG_01179, CNAG_07409, CNAG_01948, CNAG_04372, CNAG_07374, CNAG_07536, CNAG_05597, CNAG_05437, CNAG_01641	642	129	2186	0.633485	1	1	100
Annotation Cluster 7	Enrichment Score: 2.404473532963016	: DNA replication
Category	Term	Count	%	PValue	Genes	List Total	Pop Hits	Pop Total	Fold Enrichment	Bonferroni	Benjamini	FDR
UP_KEYWORDS	DNA replication	15	1.0101	9.32881e-06	CNAG_03962, CNAG_02385, CNAG_06634, CNAG_06182, CNAG_06607, CNAG_05825, CNAG_06079, CNAG_04682, CNAG_04278, CNAG_04052, CNAG_03341, CNAG_00099, CNAG_04742, CNAG_02208, CNAG_06142	1485	21	6975	3.35498	0.0017616	0.000146919	0.0115837
GOTERM_BP_DIRECT	GO:0006270~DNA replication initiation	8	0.538721	0.00108603	CNAG_03962, CNAG_02406, CNAG_06182, CNAG_03341, CNAG_06607, CNAG_04052, CNAG_00099, CNAG_05825	642	8	2186	3.40498	0.295235	0.0566474	1.45699
GOTERM_CC_DIRECT	GO:0042555~MCM complex	6	0.40404	0.00295399	CNAG_03962, CNAG_06182, CNAG_03341, CNAG_04052, CNAG_00099, CNAG_05825	594	6	2602	4.38047	0.258288	0.0417867	3.23621
INTERPRO	IPR001208:Mini-chromosome maintenance, DNA-dependent ATPase	6	0.40404	0.00400622	CNAG_03962, CNAG_06182, CNAG_03341, CNAG_04052, CNAG_00099, CNAG_05825	1305	6	5374	4.11801	0.999734	0.422406	6.68795
GOTERM_MF_DIRECT	GO:0003678~DNA helicase activity	6	0.40404	0.00550544	CNAG_03962, CNAG_06182, CNAG_03341, CNAG_04052, CNAG_00099, CNAG_05825	843	6	3243	3.84698	0.886407	0.195483	7.39555
SMART	SM00350:MCM	6	0.40404	0.00637115	CNAG_03962, CNAG_06182, CNAG_03341, CNAG_04052, CNAG_00099, CNAG_05825	486	6	1809	3.72222	0.825336	0.825336	8.07351
INTERPRO	IPR018525:Mini-chromosome maintenance, conserved site	5	0.3367	0.013928	CNAG_03962, CNAG_06182, CNAG_04052, CNAG_00099, CNAG_05825	1305	5	5374	4.11801	1	0.68358	21.4833
UP_KEYWORDS	DNA-binding	17	1.14478	0.991982	CNAG_03962, CNAG_06634, CNAG_06182, CNAG_02566, CNAG_06607, CNAG_05176, CNAG_08013, CNAG_05825, CNAG_06079, CNAG_05606, CNAG_01948, CNAG_04052, CNAG_03341, CNAG_00099, CNAG_00063, CNAG_04742, CNAG_01916	1485	121	6975	0.659905	1	0.999989	100
Annotation Cluster 8	Enrichment Score: 2.3653561880580742	: Helicase activity
Category	Term	Count	%	PValue	Genes	List Total	Pop Hits	Pop Total	Fold Enrichment	Bonferroni	Benjamini	FDR
UP_KEYWORDS	Helicase	34	2.28956	1.15996e-06	CNAG_06626, CNAG_06199, CNAG_01975, CNAG_06838, CNAG_04580, CNAG_07381, CNAG_00166, CNAG_00108, CNAG_05825, CNAG_06741, CNAG_05605, CNAG_06206, CNAG_05606, CNAG_01140, CNAG_05627, CNAG_03603, CNAG_03341, CNAG_03962, CNAG_01531, CNAG_00809, CNAG_04026, CNAG_00785, CNAG_05145, CNAG_06182, CNAG_01807, CNAG_00764, CNAG_00741, CNAG_02502, CNAG_05360, CNAG_04052, CNAG_04051, CNAG_00099, CNAG_03081, CNA…	1485	70	6975	2.28139	0.000219209	1.99301e-05	0.00144041
GOTERM_MF_DIRECT	GO:0004386~helicase activity	21	1.41414	0.00274528	CNAG_01975, CNAG_00809, CNAG_06838, CNAG_05145, CNAG_00785, CNAG_04580, CNAG_01807, CNAG_00764, CNAG_07381, CNAG_00166, CNAG_00741, CNAG_02502, CNAG_05605, CNAG_06206, CNAG_05627, CNAG_01140, CNAG_05360, CNAG_03603, CNAG_03205, CNAG_03081, CNAG_00347	843	43	3243	1.87876	0.661465	0.113388	3.7537
INTERPRO	IPR014001:Helicase, superfamily 1/2, ATP-binding domain	29	1.95286	0.00613303	CNAG_06626, CNAG_06199, CNAG_01975, CNAG_04580, CNAG_07381, CNAG_00166, CNAG_06741, CNAG_05605, CNAG_06206, CNAG_05552, CNAG_00299, CNAG_01140, CNAG_05627, CNAG_05609, CNAG_03603, CNAG_07552, CNAG_01292, CNAG_00809, CNAG_00785, CNAG_00764, CNAG_00741, CNAG_07964, CNAG_02502, CNAG_02771, CNAG_05360, CNAG_03205, CNAG_04051, CNAG_03081, CNAG_00347	1305	74	5374	1.61381	0.999997	0.52394	10.0649
INTERPRO	IPR001650:Helicase, C-terminal	29	1.95286	0.00613303	CNAG_06626, CNAG_06199, CNAG_01975, CNAG_06838, CNAG_04580, CNAG_07381, CNAG_00166, CNAG_06741, CNAG_05605, CNAG_06206, CNAG_05552, CNAG_00299, CNAG_01140, CNAG_05627, CNAG_05609, CNAG_03603, CNAG_07552, CNAG_00809, CNAG_00785, CNAG_00764, CNAG_00741, CNAG_07964, CNAG_02502, CNAG_02771, CNAG_05360, CNAG_03205, CNAG_04051, CNAG_03081, CNAG_00347	1305	74	5374	1.61381	0.999997	0.52394	10.0649
INTERPRO	IPR014014:RNA helicase, DEAD-box type, Q motif	12	0.808081	0.00776411	CNAG_02502, CNAG_00809, CNAG_01140, CNAG_05627, CNAG_00785, CNAG_03603, CNAG_05360, CNAG_00764, CNAG_00166, CNAG_03081, CNAG_06741, CNAG_00741	1305	22	5374	2.24619	1	0.588575	12.5764
INTERPRO	IPR011545:DNA/RNA helicase, DEAD/DEAH box type, N-terminal	19	1.27946	0.0137477	CNAG_06626, CNAG_06199, CNAG_00809, CNAG_00785, CNAG_04580, CNAG_00764, CNAG_00166, CNAG_06741, CNAG_00741, CNAG_02502, CNAG_06206, CNAG_05627, CNAG_01140, CNAG_05360, CNAG_03603, CNAG_03205, CNAG_03081, CNAG_04051, CNAG_00347	1305	45	5374	1.73871	1	0.693644	21.2354
SMART	SM00490:HELICc	28	1.88552	0.0190893	CNAG_06626, CNAG_06199, CNAG_01975, CNAG_06838, CNAG_04580, CNAG_07381, CNAG_00166, CNAG_06741, CNAG_05605, CNAG_06206, CNAG_05552, CNAG_00299, CNAG_05627, CNAG_05609, CNAG_01140, CNAG_03603, CNAG_00809, CNAG_00785, CNAG_00764, CNAG_00741, CNAG_07964, CNAG_02502, CNAG_02771, CNAG_05360, CNAG_03205, CNAG_04051, CNAG_03081, CNAG_00347	486	70	1809	1.48889	0.994814	0.731644	22.4192
SMART	SM00487:DEXDc	29	1.95286	0.0225623	CNAG_06626, CNAG_06199, CNAG_01975, CNAG_04580, CNAG_07381, CNAG_00166, CNAG_06741, CNAG_05605, CNAG_06206, CNAG_05552, CNAG_00299, CNAG_01140, CNAG_05627, CNAG_05609, CNAG_03603, CNAG_07552, CNAG_01292, CNAG_00809, CNAG_00785, CNAG_00764, CNAG_00741, CNAG_07964, CNAG_02502, CNAG_02771, CNAG_05360, CNAG_03205, CNAG_04051, CNAG_03081, CNAG_00347	486	74	1809	1.45871	0.998031	0.71235	25.96
INTERPRO	IPR000629:RNA helicase, ATP-dependent, DEAD-box, conserved site	8	0.538721	0.0935231	CNAG_02502, CNAG_00809, CNAG_01140, CNAG_05627, CNAG_03603, CNAG_05360, CNAG_00764, CNAG_00166	1305	17	5374	1.93789	1	0.990753	81.6062
Annotation Cluster 9	Enrichment Score: 2.154756729559591	: Aminoacyl-tRNA synthetase, Class I
Category	Term	Count	%	PValue	Genes	List Total	Pop Hits	Pop Total	Fold Enrichment	Bonferroni	Benjamini	FDR
INTERPRO	IPR014729:Rossmann-like alpha/beta/alpha sandwich fold	20	1.3468	7.29811e-05	CNAG_00007, CNAG_01877, CNAG_04215, CNAG_00424, CNAG_00084, CNAG_00930, CNAG_07563, CNAG_03457, CNAG_05978, CNAG_00143, CNAG_04868, CNAG_05425, CNAG_03898, CNAG_04604, CNAG_06713, CNAG_00238, CNAG_07473, CNAG_06123, CNAG_01305, CNAG_06002	1305	34	5374	2.42236	0.139025	0.0367309	0.125772
UP_KEYWORDS	Aminoacyl-tRNA synthetase	9	0.606061	0.000892329	CNAG_00007, CNAG_00084, CNAG_01544, CNAG_00238, CNAG_07563, CNAG_07473, CNAG_03457, CNAG_01305, CNAG_05978	1485	12	6975	3.52273	0.155259	0.00932984	1.10245
INTERPRO	IPR001412:Aminoacyl-tRNA synthetase, class I, conserved site	8	0.538721	0.00109644	CNAG_00084, CNAG_04604, CNAG_00238, CNAG_07563, CNAG_07473, CNAG_03457, CNAG_01305, CNAG_05978	1305	9	5374	3.66045	0.894604	0.184985	1.87393
INTERPRO	IPR009080:Aminoacyl-tRNA synthetase, class 1a, anticodon-binding	7	0.47138	0.00356541	CNAG_00007, CNAG_06713, CNAG_00238, CNAG_07473, CNAG_06123, CNAG_03457, CNAG_01305	1305	8	5374	3.60326	0.999342	0.407418	5.97325
INTERPRO	IPR020061:Glutamyl/glutaminyl-tRNA synthetase, class Ib, alpha-bundle domain	3	0.20202	0.14801	CNAG_00084, CNAG_07563, CNAG_05978	1305	3	5374	4.11801	1	0.998775	93.6842
INTERPRO	IPR020058:Glutamyl/glutaminyl-tRNA synthetase, class Ib, catalytic domain	3	0.20202	0.14801	CNAG_00084, CNAG_07563, CNAG_05978	1305	3	5374	4.11801	1	0.998775	93.6842
INTERPRO	IPR000924:Glutamyl/glutaminyl-tRNA synthetase, class Ib	3	0.20202	0.14801	CNAG_00084, CNAG_07563, CNAG_05978	1305	3	5374	4.11801	1	0.998775	93.6842
Annotation Cluster 10	Enrichment Score: 2.084032685625802	: Cell division
Category	Term	Count	%	PValue	Genes	List Total	Pop Hits	Pop Total	Fold Enrichment	Bonferroni	Benjamini	FDR
UP_KEYWORDS	Cell division	9	0.606061	0.00358869	CNAG_05968, CNAG_07756, CNAG_04243, CNAG_02406, CNAG_01959, CNAG_06182, CNAG_04052, CNAG_05853, CNAG_05825	1485	14	6975	3.01948	0.493121	0.0304135	4.36619
UP_KEYWORDS	Cell cycle	9	0.606061	0.00358869	CNAG_05968, CNAG_07756, CNAG_04243, CNAG_02406, CNAG_01959, CNAG_06182, CNAG_04052, CNAG_05853, CNAG_05825	1485	14	6975	3.01948	0.493121	0.0304135	4.36619
GOTERM_BP_DIRECT	GO:0051301~cell division	9	0.606061	0.043454	CNAG_05968, CNAG_07756, CNAG_04243, CNAG_02406, CNAG_01959, CNAG_06182, CNAG_04052, CNAG_05853, CNAG_05825	642	15	2186	2.04299	0.999999	0.7276	45.1229
Annotation Cluster 11	Enrichment Score: 1.9368782074833366	: Prefoldin complex
Category	Term	Count	%	PValue	Genes	List Total	Pop Hits	Pop Total	Fold Enrichment	Bonferroni	Benjamini	FDR
GOTERM_CC_DIRECT	GO:0016272~prefoldin complex	6	0.40404	0.00295399	CNAG_05107, CNAG_00987, CNAG_01899, CNAG_05483, CNAG_04986, CNAG_00510	594	6	2602	4.38047	0.258288	0.0417867	3.23621
INTERPRO	IPR009053:Prefoldin	6	0.40404	0.0112147	CNAG_05107, CNAG_00987, CNAG_01899, CNAG_05483, CNAG_04986, CNAG_00510	1305	7	5374	3.52972	1	0.667623	17.6733
INTERPRO	IPR002777:Prefoldin beta-like	4	0.26936	0.0466843	CNAG_05107, CNAG_05483, CNAG_04986, CNAG_00510	1305	4	5374	4.11801	1	0.934375	56.1506
Annotation Cluster 12	Enrichment Score: 1.786213157345366	: Aminoacyl-tRNA synthetase, Class II
Category	Term	Count	%	PValue	Genes	List Total	Pop Hits	Pop Total	Fold Enrichment	Bonferroni	Benjamini	FDR
INTERPRO	IPR006195:Aminoacyl-tRNA synthetase, class II	10	0.673401	0.000770006	CNAG_07429, CNAG_07400, CNAG_02418, CNAG_04082, CNAG_01894, CNAG_04179, CNAG_04800, CNAG_01435, CNAG_06755, CNAG_05900	1305	13	5374	3.1677	0.794002	0.146141	1.31951
INTERPRO	IPR004365:Nucleic acid binding, OB-fold, tRNA/helicase-type	5	0.3367	0.013928	CNAG_07429, CNAG_02418, CNAG_01894, CNAG_01144, CNAG_04179	1305	5	5374	4.11801	1	0.68358	21.4833
INTERPRO	IPR018150:Aminoacyl-tRNA synthetase, class II (D/K/N)-like	5	0.3367	0.0337715	CNAG_07429, CNAG_07400, CNAG_02418, CNAG_01894, CNAG_04179	1305	6	5374	3.43167	1	0.896994	44.7006
INTERPRO	IPR004364:Aminoacyl-tRNA synthetase, class II (D/K/N)	5	0.3367	0.0337715	CNAG_07429, CNAG_07400, CNAG_02418, CNAG_01894, CNAG_04179	1305	6	5374	3.43167	1	0.896994	44.7006
INTERPRO	IPR002312:Aspartyl/Asparaginyl-tRNA synthetase, class IIb	4	0.26936	0.0958188	CNAG_07429, CNAG_07400, CNAG_02418, CNAG_01894	1305	5	5374	3.29441	1	0.990861	82.3932
Annotation Cluster 13	Enrichment Score: 1.6271895608849465	: HSP40/DnaJ proteins
Category	Term	Count	%	PValue	Genes	List Total	Pop Hits	Pop Total	Fold Enrichment	Bonferroni	Benjamini	FDR
INTERPRO	IPR001623:DnaJ domain	14	0.942761	0.00247867	CNAG_04976, CNAG_05538, CNAG_03487, CNAG_06106, CNAG_03944, CNAG_01869, CNAG_05252, CNAG_05700, CNAG_00326, CNAG_01696, CNAG_04288, CNAG_02937, CNAG_02038, CNAG_00060	1305	25	5374	2.30608	0.993842	0.345688	4.18918
INTERPRO	IPR018253:DnaJ domain, conserved site	9	0.606061	0.00844738	CNAG_04976, CNAG_05538, CNAG_03487, CNAG_06106, CNAG_03944, CNAG_00326, CNAG_02038, CNAG_01696, CNAG_00060	1305	14	5374	2.64729	1	0.599782	13.6087
INTERPRO	IPR008971:HSP40/DnaJ peptide-binding	5	0.3367	0.013928	CNAG_06106, CNAG_03944, CNAG_05252, CNAG_01696, CNAG_00060	1305	5	5374	4.11801	1	0.68358	21.4833
INTERPRO	IPR002939:Chaperone DnaJ, C-terminal	5	0.3367	0.013928	CNAG_06106, CNAG_03944, CNAG_05252, CNAG_01696, CNAG_00060	1305	5	5374	4.11801	1	0.68358	21.4833
SMART	SM00271:DnaJ	12	0.808081	0.0164999	CNAG_04976, CNAG_02937, CNAG_05538, CNAG_03487, CNAG_06106, CNAG_03944, CNAG_05700, CNAG_05252, CNAG_00326, CNAG_02038, CNAG_01696, CNAG_00060	486	22	1809	2.0303	0.989348	0.779975	19.6781
INTERPRO	IPR001305:Heat shock protein DnaJ, cysteine-rich domain	4	0.26936	0.0466843	CNAG_03944, CNAG_05252, CNAG_01696, CNAG_00060	1305	4	5374	4.11801	1	0.934375	56.1506
INTERPRO	IPR012724:Chaperone DnaJ	3	0.20202	0.14801	CNAG_03944, CNAG_01696, CNAG_00060	1305	3	5374	4.11801	1	0.998775	93.6842
GOTERM_BP_DIRECT	GO:0009408~response to heat	3	0.20202	0.207407	CNAG_03944, CNAG_01696, CNAG_00060	642	3	2186	3.40498	1	0.976302	95.6703
Annotation Cluster 14	Enrichment Score: 1.6181168773239543	: Tetratricopeptide repeat proteins
Category	Term	Count	%	PValue	Genes	List Total	Pop Hits	Pop Total	Fold Enrichment	Bonferroni	Benjamini	FDR
INTERPRO	IPR019734:Tetratricopeptide repeat	13	0.875421	0.0119861	CNAG_04356, CNAG_04049, CNAG_00320, CNAG_00100, CNAG_02110, CNAG_01682, CNAG_05223, CNAG_00287, CNAG_01902, CNAG_01496, CNAG_05619, CNAG_05789, CNAG_06406	1305	26	5374	2.059	1	0.67508	18.7739
SMART	SM00028:TPR	13	0.875421	0.0123863	CNAG_04356, CNAG_04049, CNAG_00320, CNAG_00100, CNAG_02110, CNAG_01682, CNAG_05223, CNAG_00287, CNAG_01902, CNAG_01496, CNAG_05619, CNAG_05789, CNAG_06406	486	24	1809	2.0162	0.966713	0.817552	15.139
INTERPRO	IPR013026:Tetratricopeptide repeat-containing domain	13	0.875421	0.0169101	CNAG_04356, CNAG_04049, CNAG_00320, CNAG_00100, CNAG_02110, CNAG_01682, CNAG_05223, CNAG_00287, CNAG_01902, CNAG_01496, CNAG_05619, CNAG_05789, CNAG_06406	1305	27	5374	1.98274	1	0.739553	25.4789
INTERPRO	IPR011990:Tetratricopeptide-like helical	20	1.3468	0.134205	CNAG_04356, CNAG_02437, CNAG_04049, CNAG_02569, CNAG_00100, CNAG_05105, CNAG_05932, CNAG_00320, CNAG_02110, CNAG_01682, CNAG_05223, CNAG_04079, CNAG_00287, CNAG_01902, CNAG_01496, CNAG_05619, CNAG_05789, CNAG_06406, CNAG_06248, CNAG_06899	1305	61	5374	1.35017	1	0.997883	91.667
Annotation Cluster 15	Enrichment Score: 1.593948624097612	: rRNA binding
Category	Term	Count	%	PValue	Genes	List Total	Pop Hits	Pop Total	Fold Enrichment	Bonferroni	Benjamini	FDR
GOTERM_MF_DIRECT	GO:0019843~rRNA binding	8	0.538721	0.000483576	CNAG_00640, CNAG_02136, CNAG_03260, CNAG_00034, CNAG_00535, CNAG_07864, CNAG_03015, CNAG_02331	843	8	3243	3.84698	0.173516	0.0373978	0.670913
SMART	SM00363:S4	4	0.26936	0.061376	CNAG_00640, CNAG_03986, CNAG_07864, CNAG_02331	486	4	1809	3.72222	1	0.853587	56.5794
INTERPRO	IPR002942:RNA-binding S4 domain	4	0.26936	0.0958188	CNAG_00640, CNAG_03986, CNAG_07864, CNAG_02331	1305	5	5374	3.29441	1	0.990861	82.3932
INTERPRO	IPR022801:Ribosomal protein S4/S9	3	0.20202	0.14801	CNAG_03986, CNAG_07864, CNAG_02331	1305	3	5374	4.11801	1	0.998775	93.6842
Annotation Cluster 16	Enrichment Score: 1.5278107903210232	: WD40 repeat proteins
Category	Term	Count	%	PValue	Genes	List Total	Pop Hits	Pop Total	Fold Enrichment	Bonferroni	Benjamini	FDR
UP_KEYWORDS	WD repeat	14	0.942761	0.00536285	CNAG_03975, CNAG_06318, CNAG_00602, CNAG_03342, CNAG_07439, CNAG_04662, CNAG_03124, CNAG_00752, CNAG_03645, CNAG_00822, CNAG_01600, CNAG_07756, CNAG_02982, CNAG_01432	1485	30	6975	2.19192	0.638071	0.041462	6.45934
INTERPRO	IPR019775:WD40 repeat, conserved site	25	1.6835	0.00976885	CNAG_03975, CNAG_06318, CNAG_01898, CNAG_04802, CNAG_00602, CNAG_03342, CNAG_06748, CNAG_00775, CNAG_06824, CNAG_04158, CNAG_03124, CNAG_00752, CNAG_00822, CNAG_04170, CNAG_01013, CNAG_06684, CNAG_03584, CNAG_04694, CNAG_02982, CNAG_06597, CNAG_01432, CNAG_07548, CNAG_05101, CNAG_02345, CNAG_05465	1305	63	5374	1.63413	1	0.634585	15.5727
INTERPRO	IPR001680:WD40 repeat	39	2.62626	0.0171509	CNAG_06318, CNAG_01898, CNAG_00602, CNAG_07439, CNAG_06748, CNAG_00775, CNAG_07957, CNAG_04662, CNAG_04158, CNAG_00752, CNAG_06005, CNAG_07951, CNAG_07756, CNAG_04694, CNAG_02982, CNAG_01432, CNAG_05101, CNAG_03070, CNAG_03037, CNAG_03975, CNAG_04802, CNAG_02680, CNAG_06798, CNAG_03342, CNAG_02267, CNAG_06824, CNAG_03124, CNAG_03645, CNAG_05816, CNAG_00822, CNAG_04170, CNAG_01013, CNAG_06684, CNA…	1305	114	5374	1.40879	1	0.71838	25.7929
INTERPRO	IPR015943:WD40/YVTN repeat-like-containing domain	43	2.89562	0.0403302	CNAG_06318, CNAG_01898, CNAG_00602, CNAG_07439, CNAG_06748, CNAG_00775, CNAG_07957, CNAG_06550, CNAG_04158, CNAG_04662, CNAG_00752, CNAG_06005, CNAG_07951, CNAG_01053, CNAG_07756, CNAG_04694, CNAG_02982, CNAG_01432, CNAG_05101, CNAG_03070, CNAG_03037, CNAG_03975, CNAG_04802, CNAG_02680, CNAG_06798, CNAG_03342, CNAG_02267, CNAG_06824, CNAG_03124, CNAG_03645, CNAG_05816, CNAG_00822, CNAG_04170, CNA…	1305	135	5374	1.31166	1	0.922581	50.8285
SMART	SM00320:WD40	39	2.62626	0.0522027	CNAG_06318, CNAG_01898, CNAG_00602, CNAG_07439, CNAG_06748, CNAG_00775, CNAG_07957, CNAG_04662, CNAG_04158, CNAG_00752, CNAG_06005, CNAG_07951, CNAG_07756, CNAG_04694, CNAG_02982, CNAG_01432, CNAG_05101, CNAG_03070, CNAG_03037, CNAG_03975, CNAG_04802, CNAG_02680, CNAG_06798, CNAG_03342, CNAG_02267, CNAG_06824, CNAG_03124, CNAG_03645, CNAG_05816, CNAG_00822, CNAG_04170, CNAG_01013, CNAG_06684, CNA…	486	112	1809	1.29613	1	0.839522	50.6455
INTERPRO	IPR017986:WD40-repeat-containing domain	39	2.62626	0.0828904	CNAG_06318, CNAG_01898, CNAG_00602, CNAG_07439, CNAG_06748, CNAG_00775, CNAG_07957, CNAG_04662, CNAG_04158, CNAG_00752, CNAG_06005, CNAG_07951, CNAG_07756, CNAG_04694, CNAG_02982, CNAG_01432, CNAG_05101, CNAG_03070, CNAG_03975, CNAG_04802, CNAG_02680, CNAG_06798, CNAG_03342, CNAG_02267, CNAG_06824, CNAG_03124, CNAG_03645, CNAG_05816, CNAG_00822, CNAG_04170, CNAG_01013, CNAG_03878, CNAG_06684, CNA…	1305	127	5374	1.26459	1	0.985381	77.5094
INTERPRO	IPR020472:G-protein beta WD-40 repeat	14	0.942761	0.128817	CNAG_00602, CNAG_00775, CNAG_02267, CNAG_06824, CNAG_01013, CNAG_01600, CNAG_03584, CNAG_04694, CNAG_02982, CNAG_07548, CNAG_01432, CNAG_05101, CNAG_05465, CNAG_03070	1305	39	5374	1.47826	1	0.997565	90.7261
Annotation Cluster 17	Enrichment Score: 1.4971510458661976	: Pseudouridine synthase activity
Category	Term	Count	%	PValue	Genes	List Total	Pop Hits	Pop Total	Fold Enrichment	Bonferroni	Benjamini	FDR
GOTERM_BP_DIRECT	GO:0001522~pseudouridine synthesis	7	0.47138	0.0223339	CNAG_01168, CNAG_06353, CNAG_04259, CNAG_01049, CNAG_01123, CNAG_07776, CNAG_01623	642	9	2186	2.64832	0.999306	0.597126	26.2941
INTERPRO	IPR020103:Pseudouridine synthase, catalytic domain	5	0.3367	0.0337715	CNAG_01168, CNAG_06353, CNAG_01123, CNAG_07776, CNAG_01623	1305	6	5374	3.43167	1	0.896994	44.7006
GOTERM_MF_DIRECT	GO:0009982~pseudouridine synthase activity	5	0.3367	0.0427594	CNAG_01168, CNAG_06353, CNAG_01123, CNAG_07776, CNAG_01623	843	6	3243	3.20581	1	0.734054	45.5668
Annotation Cluster 18	Enrichment Score: 1.4240391909598022	: Microtubule motor activity
Category	Term	Count	%	PValue	Genes	List Total	Pop Hits	Pop Total	Fold Enrichment	Bonferroni	Benjamini	FDR
INTERPRO	IPR001752:Kinesin, motor domain	7	0.47138	0.0169257	CNAG_06728, CNAG_00172, CNAG_07817, CNAG_05752, CNAG_02051, CNAG_06335, CNAG_03453	1305	10	5374	2.88261	1	0.726576	25.4992
INTERPRO	IPR019821:Kinesin, motor region, conserved site	6	0.40404	0.0239634	CNAG_00172, CNAG_07817, CNAG_05752, CNAG_02051, CNAG_06335, CNAG_03453	1305	8	5374	3.08851	1	0.820113	34.1803
SMART	SM00129:KISc	7	0.47138	0.0274029	CNAG_06728, CNAG_00172, CNAG_07817, CNAG_05752, CNAG_02051, CNAG_06335, CNAG_03453	486	10	1809	2.60556	0.999492	0.661634	30.6464
GOTERM_MF_DIRECT	GO:0003777~microtubule motor activity	7	0.47138	0.0638752	CNAG_06728, CNAG_00172, CNAG_07817, CNAG_05752, CNAG_02051, CNAG_06335, CNAG_03453	843	12	3243	2.24407	1	0.843955	60.0937
GOTERM_BP_DIRECT	GO:0007018~microtubule-based movement	7	0.47138	0.106803	CNAG_06728, CNAG_00172, CNAG_07817, CNAG_05752, CNAG_02051, CNAG_06335, CNAG_03453	642	12	2186	1.98624	1	0.897004	78.251
Annotation Cluster 19	Enrichment Score: 1.35823522717113	: Translation elongation factor activity
Category	Term	Count	%	PValue	Genes	List Total	Pop Hits	Pop Total	Fold Enrichment	Bonferroni	Benjamini	FDR
INTERPRO	IPR004161:Translation elongation factor EFTu/EF1A, domain 2	9	0.606061	0.000328433	CNAG_06840, CNAG_03606, CNAG_05004, CNAG_01639, CNAG_03263, CNAG_06125, CNAG_01018, CNAG_01091, CNAG_05826	1305	10	5374	3.70621	0.490195	0.0807671	0.564833
INTERPRO	IPR009000:Translation elongation/initiation factor/Ribosomal, beta-barrel	13	0.875421	0.000683981	CNAG_06840, CNAG_03606, CNAG_05004, CNAG_01639, CNAG_05800, CNAG_03263, CNAG_06125, CNAG_01018, CNAG_07637, CNAG_04259, CNAG_01091, CNAG_05826, CNAG_01884	1305	20	5374	2.6767	0.754221	0.144377	1.17291
UP_KEYWORDS	Elongation factor	10	0.673401	0.00398885	CNAG_01292, CNAG_00104, CNAG_06840, CNAG_01639, CNAG_02714, CNAG_03263, CNAG_06125, CNAG_00417, CNAG_01843, CNAG_05826	1485	17	6975	2.76292	0.530177	0.03231	4.84202
INTERPRO	IPR000795:Elongation factor, GTP-binding domain	9	0.606061	0.00458768	CNAG_06840, CNAG_03606, CNAG_05004, CNAG_01639, CNAG_03263, CNAG_06125, CNAG_01018, CNAG_01091, CNAG_05826	1305	13	5374	2.85093	0.99992	0.445361	7.62289
GOTERM_MF_DIRECT	GO:0003746~translation elongation factor activity	11	0.740741	0.00709185	CNAG_01292, CNAG_00104, CNAG_06840, CNAG_01639, CNAG_02714, CNAG_01428, CNAG_03263, CNAG_06125, CNAG_00417, CNAG_01843, CNAG_05826	843	18	3243	2.35093	0.939441	0.225023	9.4304
GOTERM_MF_DIRECT	GO:0003924~GTPase activity	13	0.875421	0.081383	CNAG_05004, CNAG_06914, CNAG_01840, CNAG_06620, CNAG_06125, CNAG_05826, CNAG_06840, CNAG_03606, CNAG_01639, CNAG_03263, CNAG_01018, CNAG_01091, CNAG_01363	843	31	3243	1.61325	1	0.876352	69.3148
INTERPRO	IPR009022:Elongation factor G, III-V domain	4	0.26936	0.0958188	CNAG_06840, CNAG_05004, CNAG_01639, CNAG_01091	1305	5	5374	3.29441	1	0.990861	82.3932
INTERPRO	IPR000640:Translation elongation factor EFG, V domain	4	0.26936	0.0958188	CNAG_06840, CNAG_05004, CNAG_01639, CNAG_01091	1305	5	5374	3.29441	1	0.990861	82.3932
INTERPRO	IPR005517:Translation elongation factor EFG/EF2, domain IV	3	0.20202	0.14801	CNAG_06840, CNAG_01639, CNAG_01091	1305	3	5374	4.11801	1	0.998775	93.6842
INTERPRO	IPR009001:Translation elongation factor EF1A/initiation factor IF2gamma, C-terminal	4	0.26936	0.157866	CNAG_03263, CNAG_06125, CNAG_01018, CNAG_05826	1305	6	5374	2.74534	1	0.99886	94.8324
SMART	SM00889:SM00889	3	0.20202	0.176946	CNAG_06840, CNAG_01639, CNAG_01091	486	3	1809	3.72222	1	0.992037	92.3063
UP_KEYWORDS	GTP-binding	12	0.808081	0.190964	CNAG_06032, CNAG_02858, CNAG_05004, CNAG_02196, CNAG_01639, CNAG_01840, CNAG_03263, CNAG_06914, CNAG_06620, CNAG_06125, CNAG_01740, CNAG_01788	1485	39	6975	1.44522	1	0.632593	92.8028
GOTERM_MF_DIRECT	GO:0005525~GTP binding	26	1.75084	0.204595	CNAG_02858, CNAG_06914, CNAG_06125, CNAG_06620, CNAG_05826, CNAG_01634, CNAG_05998, CNAG_06032, CNAG_03606, CNAG_01639, CNAG_03263, CNAG_07537, CNAG_01091, CNAG_06468, CNAG_05968, CNAG_05004, CNAG_02196, CNAG_02720, CNAG_01840, CNAG_02880, CNAG_06840, CNAG_01780, CNAG_01018, CNAG_01740, CNAG_01608, CNAG_01788	843	82	3243	1.21977	1	0.980183	95.8652
INTERPRO	IPR004160:Translation elongation factor EFTu/EF1A, C-terminal	3	0.20202	0.249336	CNAG_03263, CNAG_06125, CNAG_05826	1305	4	5374	3.08851	1	0.999945	99.2884
SMART	SM00838:SM00838	3	0.20202	0.292515	CNAG_06840, CNAG_01639, CNAG_01091	486	4	1809	2.79167	1	0.99614	98.9513
INTERPRO	IPR005225:Small GTP-binding protein domain	10	0.673401	0.722623	CNAG_05998, CNAG_06032, CNAG_06840, CNAG_05968, CNAG_03606, CNAG_05004, CNAG_01639, CNAG_03263, CNAG_01780, CNAG_01091	1305	42	5374	0.980478	1	1	100
Annotation Cluster 20	Enrichment Score: 1.3102597902661528	: Nucleotide binding
Category	Term	Count	%	PValue	Genes	List Total	Pop Hits	Pop Total	Fold Enrichment	Bonferroni	Benjamini	FDR
SMART	SM00360:RRM	23	1.54882	0.0264196	CNAG_03249, CNAG_03186, CNAG_01564, CNAG_05848, CNAG_07511, CNAG_00260, CNAG_06906, CNAG_01132, CNAG_01413, CNAG_05196, CNAG_03968, CNAG_04441, CNAG_01060, CNAG_03722, CNAG_00504, CNAG_02657, CNAG_03001, CNAG_07362, CNAG_04772, CNAG_04541, CNAG_05013, CNAG_04005, CNAG_00706	486	56	1809	1.52877	0.999331	0.704255	29.7173
INTERPRO	IPR000504:RNA recognition motif domain	24	1.61616	0.0402828	CNAG_03249, CNAG_03186, CNAG_01564, CNAG_05848, CNAG_03513, CNAG_07511, CNAG_00260, CNAG_06906, CNAG_01132, CNAG_01413, CNAG_05196, CNAG_03968, CNAG_04441, CNAG_01060, CNAG_03722, CNAG_00504, CNAG_02657, CNAG_03001, CNAG_07362, CNAG_04772, CNAG_04541, CNAG_05013, CNAG_04005, CNAG_00706	1305	67	5374	1.47511	1	0.928304	50.7866
GOTERM_MF_DIRECT	GO:0000166~nucleotide binding	33	2.22222	0.0712199	CNAG_01564, CNAG_05848, CNAG_03513, CNAG_00260, CNAG_01132, CNAG_05196, CNAG_06607, CNAG_00441, CNAG_04441, CNAG_03595, CNAG_03722, CNAG_00504, CNAG_01332, CNAG_07362, CNAG_04005, CNAG_03249, CNAG_03186, CNAG_03053, CNAG_07511, CNAG_06906, CNAG_01413, CNAG_06756, CNAG_00316, CNAG_03968, CNAG_01060, CNAG_02773, CNAG_02657, CNAG_03001, CNAG_04772, CNAG_04541, CNAG_05013, CNAG_02654, CNAG_00706	843	97	3243	1.30876	1	0.856392	64.2372
INTERPRO	IPR012677:Nucleotide-binding, alpha-beta plait	27	1.81818	0.075738	CNAG_01564, CNAG_05848, CNAG_03513, CNAG_00260, CNAG_01132, CNAG_05196, CNAG_04441, CNAG_03722, CNAG_00504, CNAG_01332, CNAG_07362, CNAG_04005, CNAG_03249, CNAG_03186, CNAG_03053, CNAG_07511, CNAG_06906, CNAG_01413, CNAG_06756, CNAG_03968, CNAG_01060, CNAG_03001, CNAG_02657, CNAG_04772, CNAG_04541, CNAG_05013, CNAG_00706	1305	82	5374	1.35593	1	0.98055	74.2855
Annotation Cluster 21	Enrichment Score: 1.160686486721656	: Structural maintenance of chromosomes protein
Category	Term	Count	%	PValue	Genes	List Total	Pop Hits	Pop Total	Fold Enrichment	Bonferroni	Benjamini	FDR
INTERPRO	IPR010935:SMCs flexible hinge	4	0.26936	0.0466843	CNAG_03767, CNAG_01167, CNAG_03148, CNAG_07627	1305	4	5374	4.11801	1	0.934375	56.1506
INTERPRO	IPR024704:Structural maintenance of chromosomes protein	4	0.26936	0.0466843	CNAG_03767, CNAG_01167, CNAG_03148, CNAG_07627	1305	4	5374	4.11801	1	0.934375	56.1506
SMART	SM00968:SM00968	4	0.26936	0.061376	CNAG_03767, CNAG_01167, CNAG_03148, CNAG_07627	486	4	1809	3.72222	1	0.853587	56.5794
PIR_SUPERFAMILY	PIRSF005719:structural maintenance of chromosomes protein	4	0.26936	0.0744626	CNAG_03767, CNAG_01167, CNAG_03148, CNAG_07627	126	4	433	3.43651	0.999892	0.999892	58.7523
INTERPRO	IPR003395:RecF/RecN/SMC	4	0.26936	0.157866	CNAG_03767, CNAG_01167, CNAG_03148, CNAG_07627	1305	6	5374	2.74534	1	0.99886	94.8324
Annotation Cluster 22	Enrichment Score: 1.1545904381959886	: intracellular ribonucleoprotein complex
Category	Term	Count	%	PValue	Genes	List Total	Pop Hits	Pop Total	Fold Enrichment	Bonferroni	Benjamini	FDR
UP_KEYWORDS	Virion	11	0.740741	0.0259686	CNAG_01168, CNAG_02378, CNAG_04155, CNAG_06779, CNAG_04050, CNAG_04259, CNAG_04914, CNAG_07864, CNAG_01049, CNAG_01091, CNAG_01198	1485	25	6975	2.06667	0.993077	0.168216	27.8724
UP_KEYWORDS	Viral nucleoprotein	11	0.740741	0.0259686	CNAG_01168, CNAG_02378, CNAG_04155, CNAG_06779, CNAG_04050, CNAG_04259, CNAG_04914, CNAG_07864, CNAG_01049, CNAG_01091, CNAG_01198	1485	25	6975	2.06667	0.993077	0.168216	27.8724
GOTERM_CC_DIRECT	GO:0019013~viral nucleocapsid	11	0.740741	0.0399529	CNAG_01168, CNAG_02378, CNAG_04155, CNAG_06779, CNAG_04050, CNAG_04259, CNAG_04914, CNAG_07864, CNAG_01049, CNAG_01091, CNAG_01198	594	25	2602	1.92741	0.983724	0.337548	36.4537
INTERPRO	IPR010920:Like-Sm (LSM) domain	9	0.606061	0.0482857	CNAG_00781, CNAG_04155, CNAG_06779, CNAG_04050, CNAG_01704, CNAG_05241, CNAG_04914, CNAG_01198, CNAG_04980	1305	18	5374	2.059	1	0.935647	57.4036
INTERPRO	IPR001163:Ribonucleoprotein LSM domain	8	0.538721	0.0689453	CNAG_00781, CNAG_04155, CNAG_06779, CNAG_04050, CNAG_05241, CNAG_04914, CNAG_01198, CNAG_04980	1305	16	5374	2.059	1	0.974343	70.8247
SMART	SM00651:Sm	8	0.538721	0.0781667	CNAG_00781, CNAG_04155, CNAG_06779, CNAG_04050, CNAG_05241, CNAG_04914, CNAG_01198, CNAG_04980	486	15	1809	1.98519	1	0.891605	65.7668
GOTERM_CC_DIRECT	GO:0030529~intracellular ribonucleoprotein complex	8	0.538721	0.0927936	CNAG_01168, CNAG_02378, CNAG_06779, CNAG_04050, CNAG_04914, CNAG_07864, CNAG_01049, CNAG_01091	594	18	2602	1.94688	0.999947	0.530745	66.1401
GOTERM_BP_DIRECT	GO:0000398~mRNA splicing, via spliceosome	4	0.26936	0.891187	CNAG_04155, CNAG_06315, CNAG_05241, CNAG_01198	642	16	2186	0.851246	1	1	100
Annotation Cluster 23	Enrichment Score: 1.1233653753487598	: Aminoacyl-tRNA editing activity
Category	Term	Count	%	PValue	Genes	List Total	Pop Hits	Pop Total	Fold Enrichment	Bonferroni	Benjamini	FDR
INTERPRO	IPR009080:Aminoacyl-tRNA synthetase, class 1a, anticodon-binding	7	0.47138	0.00356541	CNAG_00007, CNAG_06713, CNAG_00238, CNAG_07473, CNAG_06123, CNAG_03457, CNAG_01305	1305	8	5374	3.60326	0.999342	0.407418	5.97325
INTERPRO	IPR013155:Valyl/Leucyl/Isoleucyl-tRNA synthetase, class I, anticodon-binding	4	0.26936	0.0958188	CNAG_00007, CNAG_00238, CNAG_07473, CNAG_06123	1305	5	5374	3.29441	1	0.990861	82.3932
GOTERM_MF_DIRECT	GO:0002161~aminoacyl-tRNA editing activity	4	0.26936	0.113774	CNAG_00238, CNAG_04082, CNAG_07473, CNAG_06123	843	5	3243	3.07758	1	0.93915	81.3811
INTERPRO	IPR009008:Valyl/Leucyl/Isoleucyl-tRNA synthetase, class Ia, editing domain	3	0.20202	0.249336	CNAG_00238, CNAG_07473, CNAG_06123	1305	4	5374	3.08851	1	0.999945	99.2884
INTERPRO	IPR002300:Aminoacyl-tRNA synthetase, class Ia	3	0.20202	0.249336	CNAG_00238, CNAG_07473, CNAG_06123	1305	4	5374	3.08851	1	0.999945	99.2884
Annotation Cluster 24	Enrichment Score: 0.9496843048146721	: Microtubule nucleation
Category	Term	Count	%	PValue	Genes	List Total	Pop Hits	Pop Total	Fold Enrichment	Bonferroni	Benjamini	FDR
GOTERM_CC_DIRECT	GO:0005874~microtubule	7	0.47138	0.0218728	CNAG_05551, CNAG_01566, CNAG_01840, CNAG_06914, CNAG_05752, CNAG_06335, CNAG_04239	594	11	2602	2.78757	0.892865	0.243618	21.8021
UP_KEYWORDS	Microtubule	6	0.40404	0.0418633	CNAG_05551, CNAG_01566, CNAG_01840, CNAG_06914, CNAG_05752, CNAG_06335	1485	10	6975	2.81818	0.999691	0.24324	41.201
GOTERM_BP_DIRECT	GO:0007020~microtubule nucleation	4	0.26936	0.24303	CNAG_05551, CNAG_01566, CNAG_06914, CNAG_00258	642	6	2186	2.26999	1	0.986008	97.6735
UP_KEYWORDS	Cytoskeleton	3	0.20202	0.714274	CNAG_05551, CNAG_01566, CNAG_01840	1485	11	6975	1.28099	1	0.972328	100
Annotation Cluster 25	Enrichment Score: 0.8397333376517727	: Ribonucleoprotein complex binding
Category	Term	Count	%	PValue	Genes	List Total	Pop Hits	Pop Total	Fold Enrichment	Bonferroni	Benjamini	FDR
GOTERM_CC_DIRECT	GO:0030687~preribosome, large subunit precursor	4	0.26936	0.0391333	CNAG_06318, CNAG_03975, CNAG_03762, CNAG_03624	594	4	2602	4.38047	0.982259	0.361086	35.8477
GOTERM_MF_DIRECT	GO:0043021~ribonucleoprotein complex binding	3	0.20202	0.167143	CNAG_06318, CNAG_03975, CNAG_03624	843	3	3243	3.84698	1	0.967659	92.1557
GOTERM_BP_DIRECT	GO:0000463~maturation of LSU-rRNA from tricistronic rRNA transcript (SSU-rRNA, 5.8S rRNA, LSU-rRNA)	3	0.20202	0.207407	CNAG_06318, CNAG_03975, CNAG_03624	642	3	2186	3.40498	1	0.976302	95.6703
GOTERM_BP_DIRECT	GO:0000466~maturation of 5.8S rRNA from tricistronic rRNA transcript (SSU-rRNA, 5.8S rRNA, LSU-rRNA)	3	0.20202	0.207407	CNAG_06318, CNAG_03975, CNAG_03624	642	3	2186	3.40498	1	0.976302	95.6703
GOTERM_CC_DIRECT	GO:0005654~nucleoplasm	3	0.20202	0.224933	CNAG_06318, CNAG_03975, CNAG_03624	594	4	2602	3.28535	1	0.760629	94.1192
Annotation Cluster 26	Enrichment Score: 0.7750763845800698	: Intracellular protein transport
Category	Term	Count	%	PValue	Genes	List Total	Pop Hits	Pop Total	Fold Enrichment	Bonferroni	Benjamini	FDR
INTERPRO	IPR001494:Importin-beta, N-terminal	6	0.40404	0.0239634	CNAG_05884, CNAG_02457, CNAG_00988, CNAG_06279, CNAG_05486, CNAG_07598	1305	8	5374	3.08851	1	0.820113	34.1803
SMART	SM00913:SM00913	4	0.26936	0.198768	CNAG_05884, CNAG_00988, CNAG_06279, CNAG_07598	486	6	1809	2.48148	1	0.990474	94.5996
GOTERM_BP_DIRECT	GO:0006886~intracellular protein transport	9	0.606061	0.992831	CNAG_05884, CNAG_02457, CNAG_00988, CNAG_05248, CNAG_04287, CNAG_06279, CNAG_05486, CNAG_07598, CNAG_04844	642	51	2186	0.60088	1	1	100
Annotation Cluster 27	Enrichment Score: 0.7220494957833791	: RNA helicase
Category	Term	Count	%	PValue	Genes	List Total	Pop Hits	Pop Total	Fold Enrichment	Bonferroni	Benjamini	FDR
INTERPRO	IPR000629:RNA helicase, ATP-dependent, DEAD-box, conserved site	8	0.538721	0.0935231	CNAG_02502, CNAG_00809, CNAG_01140, CNAG_05627, CNAG_03603, CNAG_05360, CNAG_00764, CNAG_00166	1305	17	5374	1.93789	1	0.990753	81.6062
INTERPRO	IPR025313:Domain of unknown function DUF4217	3	0.20202	0.249336	CNAG_05627, CNAG_03603, CNAG_00764	1305	4	5374	3.08851	1	0.999945	99.2884
SMART	SM01178:SM01178	3	0.20202	0.292515	CNAG_05627, CNAG_03603, CNAG_00764	486	4	1809	2.79167	1	0.99614	98.9513
Annotation Cluster 28	Enrichment Score: 0.6857581028482104	: Exoribonuclease domain proteins
Category	Term	Count	%	PValue	Genes	List Total	Pop Hits	Pop Total	Fold Enrichment	Bonferroni	Benjamini	FDR
INTERPRO	IPR001247:Exoribonuclease, phosphorolytic domain 1	4	0.26936	0.157866	CNAG_05811, CNAG_07416, CNAG_00853, CNAG_01693	1305	6	5374	2.74534	1	0.99886	94.8324
INTERPRO	IPR015847:Exoribonuclease, phosphorolytic domain 2	4	0.26936	0.157866	CNAG_05811, CNAG_07416, CNAG_00853, CNAG_01693	1305	6	5374	2.74534	1	0.99886	94.8324
INTERPRO	IPR027408:PNPase/RNase PH domain	3	0.20202	0.35168	CNAG_07416, CNAG_00853, CNAG_01693	1305	5	5374	2.4708	1	0.999998	99.9432
Annotation Cluster 29	Enrichment Score: 0.607293499869715	: Microtubule nucleation
Category	Term	Count	%	PValue	Genes	List Total	Pop Hits	Pop Total	Fold Enrichment	Bonferroni	Benjamini	FDR
GOTERM_CC_DIRECT	GO:0005815~microtubule organizing center	4	0.26936	0.135839	CNAG_01101, CNAG_05551, CNAG_01566, CNAG_00258	594	6	2602	2.92031	1	0.602119	80.2793
GOTERM_BP_DIRECT	GO:0007020~microtubule nucleation	4	0.26936	0.24303	CNAG_05551, CNAG_01566, CNAG_06914, CNAG_00258	642	6	2186	2.26999	1	0.986008	97.6735
GOTERM_CC_DIRECT	GO:0000922~spindle pole	3	0.20202	0.320621	CNAG_05551, CNAG_01566, CNAG_00258	594	5	2602	2.62828	1	0.871902	98.6415
INTERPRO	IPR007259:Spc97/Spc98	3	0.20202	0.35168	CNAG_05551, CNAG_01566, CNAG_00258	1305	5	5374	2.4708	1	0.999998	99.9432
Annotation Cluster 30	Enrichment Score: 0.6002777298882341	ATP-grasp fold domain proteins
Category	Term	Count	%	PValue	Genes	List Total	Pop Hits	Pop Total	Fold Enrichment	Bonferroni	Benjamini	FDR
INTERPRO	IPR013816:ATP-grasp fold, subdomain 2	6	0.40404	0.102949	CNAG_04640, CNAG_06112, CNAG_06314, CNAG_02294, CNAG_07373, CNAG_00143	1305	11	5374	2.24619	1	0.992928	84.64
INTERPRO	IPR016185:Pre-ATP-grasp domain	5	0.3367	0.207042	CNAG_04647, CNAG_06112, CNAG_06314, CNAG_02294, CNAG_07373	1305	10	5374	2.059	1	0.999825	98.169
INTERPRO	IPR011761:ATP-grasp fold	4	0.26936	0.303169	CNAG_06112, CNAG_06314, CNAG_02294, CNAG_07373	1305	8	5374	2.059	1	0.999991	99.8028
INTERPRO	IPR013815:ATP-grasp fold, subdomain 1	3	0.20202	0.614504	CNAG_06112, CNAG_06314, CNAG_07373	1305	8	5374	1.54425	1	1	100
Annotation Cluster 31	Enrichment Score: 0.5869874761810073	: Aromatic amino acid biosynthesis
Category	Term	Count	%	PValue	Genes	List Total	Pop Hits	Pop Total	Fold Enrichment	Bonferroni	Benjamini	FDR
GOTERM_BP_DIRECT	GO:0008652~cellular amino acid biosynthetic process	6	0.40404	0.138387	CNAG_07529, CNAG_03701, CNAG_00649, CNAG_05623, CNAG_01400, CNAG_05070	642	10	2186	2.04299	1	0.94047	86.6263
UP_KEYWORDS	Aromatic amino acid biosynthesis	4	0.26936	0.170569	CNAG_03701, CNAG_00649, CNAG_05623, CNAG_01400	1485	7	6975	2.68398	1	0.605509	90.1955
GOTERM_BP_DIRECT	GO:0009423~chorismate biosynthetic process	3	0.20202	0.336329	CNAG_03701, CNAG_05623, CNAG_01400	642	4	2186	2.55374	1	0.996784	99.6064
GOTERM_BP_DIRECT	GO:0009073~aromatic amino acid family biosynthetic process	3	0.20202	0.565313	CNAG_03701, CNAG_05623, CNAG_01400	642	6	2186	1.70249	1	0.999978	99.9987
Annotation Cluster 32	Enrichment Score: 0.5573761416714633	: NAD binding
Category	Term	Count	%	PValue	Genes	List Total	Pop Hits	Pop Total	Fold Enrichment	Bonferroni	Benjamini	FDR
INTERPRO	IPR001804:Isocitrate and isopropylmalate dehydrogenases family	4	0.26936	0.157866	CNAG_01264, CNAG_07363, CNAG_07851, CNAG_00450	1305	6	5374	2.74534	1	0.99886	94.8324
INTERPRO	IPR024084:Isopropylmalate dehydrogenase-like domain	4	0.26936	0.22838	CNAG_01264, CNAG_07363, CNAG_07851, CNAG_00450	1305	7	5374	2.35315	1	0.999925	98.856
SMART	SM01329:SM01329	4	0.26936	0.281789	CNAG_01264, CNAG_07363, CNAG_07851, CNAG_00450	486	7	1809	2.12698	1	0.996474	98.7214
GOTERM_MF_DIRECT	GO:0051287~NAD binding	12	0.808081	0.358428	CNAG_06638, CNAG_01264, CNAG_06699, CNAG_00836, CNAG_01745, CNAG_04969, CNAG_07363, CNAG_00774, CNAG_07851, CNAG_00256, CNAG_00450, CNAG_06830	843	37	3243	1.24767	1	0.999083	99.7923
INTERPRO	IPR019818:Isocitrate/isopropylmalate dehydrogenase, conserved site	3	0.20202	0.448588	CNAG_01264, CNAG_07363, CNAG_00450	1305	6	5374	2.059	1	1	99.9965
Annotation Cluster 33	Enrichment Score: 0.5276149894096165	: EF-hand domain proteins
Category	Term	Count	%	PValue	Genes	List Total	Pop Hits	Pop Total	Fold Enrichment	Bonferroni	Benjamini	FDR
GOTERM_MF_DIRECT	GO:0005509~calcium ion binding	12	0.808081	0.185294	CNAG_03146, CNAG_00122, CNAG_02186, CNAG_05655, CNAG_00808, CNAG_02415, CNAG_06620, CNAG_03308, CNAG_01704, CNAG_03370, CNAG_02814, CNAG_05264	843	32	3243	1.44262	1	0.974526	94.2275
INTERPRO	IPR011992:EF-hand-like domain	9	0.606061	0.244498	CNAG_07494, CNAG_02186, CNAG_02992, CNAG_05655, CNAG_00808, CNAG_06620, CNAG_01704, CNAG_03370, CNAG_02814	1305	25	5374	1.48248	1	0.999942	99.2051
SMART	SM00054:EFh	6	0.40404	0.25307	CNAG_02186, CNAG_05655, CNAG_00808, CNAG_06620, CNAG_03370, CNAG_02814	486	13	1809	1.71795	1	0.99662	97.8571
INTERPRO	IPR002048:EF-hand domain	7	0.47138	0.353112	CNAG_02186, CNAG_05655, CNAG_00808, CNAG_06620, CNAG_01704, CNAG_03370, CNAG_02814	1305	20	5374	1.4413	1	0.999998	99.9453
INTERPRO	IPR018247:EF-Hand 1, calcium-binding site	5	0.3367	0.568373	CNAG_05655, CNAG_06620, CNAG_03370, CNAG_02814, CNAG_02209	1305	16	5374	1.28688	1	1	99.9999
Annotation Cluster 34	Enrichment Score: 0.5169359907285084	: ATPase activity
Category	Term	Count	%	PValue	Genes	List Total	Pop Hits	Pop Total	Fold Enrichment	Bonferroni	Benjamini	FDR
GOTERM_MF_DIRECT	GO:0016887~ATPase activity	9	0.606061	0.153092	CNAG_02059, CNAG_00104, CNAG_00754, CNAG_05552, CNAG_00891, CNAG_07557, CNAG_05597, CNAG_04613, CNAG_02880	843	21	3243	1.6487	1	0.962123	90.0992
INTERPRO	IPR003593:AAA+ ATPase domain	27	1.81818	0.164756	CNAG_00719, CNAG_06333, CNAG_00104, CNAG_05150, CNAG_00754, CNAG_03332, CNAG_00891, CNAG_01688, CNAG_00108, CNAG_05825, CNAG_02059, CNAG_05393, CNAG_00730, CNAG_05374, CNAG_07321, CNAG_07557, CNAG_06348, CNAG_03684, CNAG_02195, CNAG_05511, CNAG_02578, CNAG_03450, CNAG_02792, CNAG_03390, CNAG_05409, CNAG_00099, CNAG_04613	1305	89	5374	1.24928	1	0.999057	95.5149
INTERPRO	IPR003439:ABC transporter-like	11	0.740741	0.29929	CNAG_02059, CNAG_03684, CNAG_00104, CNAG_00730, CNAG_05150, CNAG_00754, CNAG_00891, CNAG_07557, CNAG_06348, CNAG_03450, CNAG_04613	1305	34	5374	1.3323	1	0.999991	99.783
SMART	SM00382:AAA	27	1.81818	0.31434	CNAG_00719, CNAG_06333, CNAG_00104, CNAG_05150, CNAG_00754, CNAG_03332, CNAG_00891, CNAG_01688, CNAG_00108, CNAG_05825, CNAG_02059, CNAG_05393, CNAG_00730, CNAG_05374, CNAG_07321, CNAG_07557, CNAG_06348, CNAG_03684, CNAG_02195, CNAG_05511, CNAG_02578, CNAG_03450, CNAG_02792, CNAG_03390, CNAG_05409, CNAG_00099, CNAG_04613	486	88	1809	1.14205	1	0.996732	99.3059
INTERPRO	IPR017871:ABC transporter, conserved site	10	0.673401	0.368626	CNAG_03684, CNAG_00104, CNAG_00730, CNAG_05150, CNAG_00754, CNAG_00891, CNAG_07557, CNAG_06348, CNAG_03450, CNAG_04613	1305	32	5374	1.28688	1	0.999999	99.964
GOTERM_MF_DIRECT	GO:0042626~ATPase activity, coupled to transmembrane movement of substances	5	0.3367	0.90472	CNAG_03684, CNAG_00730, CNAG_05150, CNAG_06348, CNAG_03450	843	24	3243	0.801453	1	1	100
Annotation Cluster 35	Enrichment Score: 0.49425500935459193	: Proteasome complex
Category	Term	Count	%	PValue	Genes	List Total	Pop Hits	Pop Total	Fold Enrichment	Bonferroni	Benjamini	FDR
INTERPRO	IPR000717:Proteasome component (PCI) domain	7	0.47138	0.170399	CNAG_06061, CNAG_02212, CNAG_00509, CNAG_07628, CNAG_04014, CNAG_00062, CNAG_06899	1305	16	5374	1.80163	1	0.999171	96.0098
SMART	SM00088:PINT	6	0.40404	0.196537	CNAG_02212, CNAG_00509, CNAG_07628, CNAG_04014, CNAG_00062, CNAG_06899	486	12	1809	1.86111	1	0.993114	94.3981
GOTERM_CC_DIRECT	GO:0000502~proteasome complex	5	0.3367	0.341827	CNAG_07028, CNAG_07863, CNAG_04014, CNAG_00062, CNAG_06899	594	13	2602	1.6848	1	0.879047	99.0452
UP_KEYWORDS	Proteasome	5	0.3367	0.921002	CNAG_07028, CNAG_07863, CNAG_04014, CNAG_00062, CNAG_06899	1485	31	6975	0.757576	1	0.998723	100
Annotation Cluster 36	Enrichment Score: 0.48745468030087535	: Phosphorelay sensor kinase activity
Category	Term	Count	%	PValue	Genes	List Total	Pop Hits	Pop Total	Fold Enrichment	Bonferroni	Benjamini	FDR
INTERPRO	IPR003594:Histidine kinase-like ATPase, ATP-binding domain	8	0.538721	0.0689453	CNAG_07599, CNAG_01988, CNAG_06278, CNAG_02440, CNAG_06150, CNAG_05590, CNAG_00106, CNAG_02073	1305	16	5374	2.059	1	0.974343	70.8247
INTERPRO	IPR003661:Signal transduction histidine kinase, subgroup 1, dimerisation/phosphoacceptor domain	4	0.26936	0.22838	CNAG_01988, CNAG_06278, CNAG_05590, CNAG_00106	1305	7	5374	2.35315	1	0.999925	98.856
GOTERM_MF_DIRECT	GO:0000155~phosphorelay sensor kinase activity	4	0.26936	0.263702	CNAG_01988, CNAG_06278, CNAG_05590, CNAG_00106	843	7	3243	2.19827	1	0.993432	98.5883
INTERPRO	IPR005467:Signal transduction histidine kinase, core	4	0.26936	0.378711	CNAG_01988, CNAG_06278, CNAG_05590, CNAG_00106	1305	9	5374	1.83023	1	0.999999	99.9727
INTERPRO	IPR004358:Signal transduction histidine kinase-related protein, C-terminal	4	0.26936	0.378711	CNAG_01988, CNAG_06278, CNAG_05590, CNAG_00106	1305	9	5374	1.83023	1	0.999999	99.9727
SMART	SM00387:HATPase_c	5	0.3367	0.407742	CNAG_01988, CNAG_06278, CNAG_06150, CNAG_05590, CNAG_00106	486	12	1809	1.55093	1	0.998897	99.8991
INTERPRO	IPR001789:Signal transduction response regulator, receiver domain	4	0.26936	0.452284	CNAG_01988, CNAG_06278, CNAG_05590, CNAG_00106	1305	10	5374	1.6472	1	1	99.9969
INTERPRO	IPR011006:CheY-like superfamily	4	0.26936	0.452284	CNAG_01988, CNAG_06278, CNAG_05590, CNAG_00106	1305	10	5374	1.6472	1	1	99.9969
SMART	SM00388:HisKA	3	0.20202	0.508677	CNAG_01988, CNAG_05590, CNAG_00106	486	6	1809	1.86111	1	0.999783	99.9914
SMART	SM00448:REC	4	0.26936	0.528336	CNAG_01988, CNAG_06278, CNAG_05590, CNAG_00106	486	10	1809	1.48889	1	0.999806	99.995
Annotation Cluster 37	Enrichment Score: 0.4616899499107958	: LIM domain proteins
Category	Term	Count	%	PValue	Genes	List Total	Pop Hits	Pop Total	Fold Enrichment	Bonferroni	Benjamini	FDR
UP_KEYWORDS	LIM domain	3	0.20202	0.289019	CNAG_06559, CNAG_03907, CNAG_04213	1485	5	6975	2.81818	1	0.768973	98.5532
INTERPRO	IPR001781:Zinc finger, LIM-type	3	0.20202	0.35168	CNAG_06559, CNAG_03907, CNAG_04213	1305	5	5374	2.4708	1	0.999998	99.9432
SMART	SM00132:LIM	3	0.20202	0.405374	CNAG_06559, CNAG_03907, CNAG_04213	486	5	1809	2.23333	1	0.999171	99.8937
Annotation Cluster 38	Enrichment Score: 0.42584576494601195
Category	Term	Count	%	PValue	Genes	List Total	Pop Hits	Pop Total	Fold Enrichment	Bonferroni	Benjamini	FDR
INTERPRO	IPR011709:Domain of unknown function DUF1605	5	0.3367	0.207042	CNAG_06626, CNAG_06199, CNAG_07381, CNAG_04051, CNAG_00347	1305	10	5374	2.059	1	0.999825	98.169
INTERPRO	IPR007502:Helicase-associated domain	5	0.3367	0.207042	CNAG_06626, CNAG_06199, CNAG_07381, CNAG_04051, CNAG_00347	1305	10	5374	2.059	1	0.999825	98.169
SMART	SM00847:SM00847	5	0.3367	0.267439	CNAG_06626, CNAG_06199, CNAG_07381, CNAG_04051, CNAG_00347	486	10	1809	1.86111	1	0.996531	98.3408
INTERPRO	IPR002464:DNA/RNA helicase, ATP-dependent, DEAH-box type, conserved site	3	0.20202	0.787566	CNAG_06626, CNAG_06199, CNAG_04051	1305	11	5374	1.12309	1	1	100
GOTERM_MF_DIRECT	GO:0008026~ATP-dependent helicase activity	3	0.20202	0.822513	CNAG_06626, CNAG_06199, CNAG_04051	843	11	3243	1.04918	1	1	100
Annotation Cluster 39	Enrichment Score: 0.41923405830593774
Category	Term	Count	%	PValue	Genes	List Total	Pop Hits	Pop Total	Fold Enrichment	Bonferroni	Benjamini	FDR
INTERPRO	IPR000999:Ribonuclease III domain	3	0.20202	0.35168	CNAG_02890, CNAG_02316, CNAG_02745	1305	5	5374	2.4708	1	0.999998	99.9432
GOTERM_MF_DIRECT	GO:0004525~ribonuclease III activity	3	0.20202	0.38752	CNAG_02890, CNAG_02316, CNAG_02745	843	5	3243	2.30819	1	0.999406	99.8911
SMART	SM00535:RIBOc	3	0.20202	0.405374	CNAG_02890, CNAG_02316, CNAG_02745	486	5	1809	2.23333	1	0.999171	99.8937
Annotation Cluster 40	Enrichment Score: 0.41397734363211525
Category	Term	Count	%	PValue	Genes	List Total	Pop Hits	Pop Total	Fold Enrichment	Bonferroni	Benjamini	FDR
UP_KEYWORDS	Flavoprotein	10	0.673401	0.14509	CNAG_00268, CNAG_05847, CNAG_01003, CNAG_05140, CNAG_02793, CNAG_05462, CNAG_06081, CNAG_02814, CNAG_02815, CNAG_06997	1485	29	6975	1.61964	1	0.560882	85.7242
UP_KEYWORDS	FAD	7	0.47138	0.404184	CNAG_00268, CNAG_05847, CNAG_01003, CNAG_05140, CNAG_02793, CNAG_05462, CNAG_06081	1485	24	6975	1.36995	1	0.864302	99.8388
GOTERM_MF_DIRECT	GO:0050660~flavin adenine dinucleotide binding	5	0.3367	0.9769	CNAG_00268, CNAG_01003, CNAG_06829, CNAG_06081, CNAG_06997	843	31	3243	0.62048	1	1	100
Annotation Cluster 41	Enrichment Score: 0.4053638334091944
Category	Term	Count	%	PValue	Genes	List Total	Pop Hits	Pop Total	Fold Enrichment	Bonferroni	Benjamini	FDR
INTERPRO	IPR002110:Ankyrin repeat	7	0.47138	0.257343	CNAG_03159, CNAG_01130, CNAG_07464, CNAG_06491, CNAG_01438, CNAG_03766, CNAG_00434	1305	18	5374	1.60145	1	0.999955	99.4086
INTERPRO	IPR020683:Ankyrin repeat-containing domain	7	0.47138	0.257343	CNAG_03159, CNAG_01130, CNAG_07464, CNAG_06491, CNAG_01438, CNAG_03766, CNAG_00434	1305	18	5374	1.60145	1	0.999955	99.4086
UP_KEYWORDS	ANK repeat	4	0.26936	0.598811	CNAG_07464, CNAG_01438, CNAG_03766, CNAG_00434	1485	14	6975	1.34199	1	0.946374	99.9988
SMART	SM00248:ANK	5	0.3367	0.60288	CNAG_03159, CNAG_07464, CNAG_01438, CNAG_03766, CNAG_00434	486	15	1809	1.24074	1	0.999939	99.9995
Annotation Cluster 42	Enrichment Score: 0.39346834605122255
Category	Term	Count	%	PValue	Genes	List Total	Pop Hits	Pop Total	Fold Enrichment	Bonferroni	Benjamini	FDR
UP_KEYWORDS	Translocation	4	0.26936	0.170569	CNAG_01253, CNAG_06630, CNAG_03301, CNAG_05844	1485	7	6975	2.68398	1	0.605509	90.1955
INTERPRO	IPR004217:Tim10/DDP family zinc finger	3	0.20202	0.249336	CNAG_01253, CNAG_03301, CNAG_05844	1305	4	5374	3.08851	1	0.999945	99.2884
UP_KEYWORDS	Disulfide bond	3	0.20202	0.661669	CNAG_01253, CNAG_03301, CNAG_05844	1485	10	6975	1.40909	1	0.959254	99.9999
UP_KEYWORDS	Protein transport	6	0.40404	0.947982	CNAG_01253, CNAG_03897, CNAG_05248, CNAG_06630, CNAG_03301, CNAG_05844	1485	40	6975	0.704545	1	0.999474	100
Annotation Cluster 43	Enrichment Score: 0.36835135851419326
Category	Term	Count	%	PValue	Genes	List Total	Pop Hits	Pop Total	Fold Enrichment	Bonferroni	Benjamini	FDR
INTERPRO	IPR006694:Fatty acid hydroxylase	3	0.20202	0.249336	CNAG_01737, CNAG_00519, CNAG_02577	1305	4	5374	3.08851	1	0.999945	99.2884
GOTERM_MF_DIRECT	GO:0005506~iron ion binding	7	0.47138	0.525388	CNAG_01737, CNAG_06623, CNAG_00519, CNAG_06644, CNAG_00040, CNAG_02577, CNAG_00413	843	22	3243	1.22404	1	0.999944	99.9969
GOTERM_BP_DIRECT	GO:0006633~fatty acid biosynthetic process	4	0.26936	0.599351	CNAG_01737, CNAG_03080, CNAG_00519, CNAG_02577	642	10	2186	1.36199	1	0.999988	99.9996
Annotation Cluster 44	Enrichment Score: 0.31674048665947746
Category	Term	Count	%	PValue	Genes	List Total	Pop Hits	Pop Total	Fold Enrichment	Bonferroni	Benjamini	FDR
UP_KEYWORDS	Ubiquinone biosynthesis	3	0.20202	0.375984	CNAG_02609, CNAG_01667, CNAG_00138	1485	6	6975	2.34848	1	0.855947	99.7137
UP_KEYWORDS	Mitochondrion inner membrane	7	0.47138	0.527619	CNAG_05004, CNAG_02609, CNAG_01667, CNAG_06630, CNAG_02140, CNAG_00138, CNAG_05197	1485	27	6975	1.21773	1	0.927552	99.991
GOTERM_BP_DIRECT	GO:0006744~ubiquinone biosynthetic process	3	0.20202	0.565313	CNAG_02609, CNAG_01667, CNAG_00138	642	6	2186	1.70249	1	0.999978	99.9987
Annotation Cluster 45	Enrichment Score: 0.25488527220362367
Category	Term	Count	%	PValue	Genes	List Total	Pop Hits	Pop Total	Fold Enrichment	Bonferroni	Benjamini	FDR
UP_KEYWORDS	Isomerase	14	0.942761	0.278271	CNAG_05725, CNAG_05932, CNAG_01395, CNAG_03621, CNAG_05351, CNAG_04312, CNAG_07686, CNAG_01148, CNAG_03646, CNAG_01636, CNAG_00504, CNAG_00265, CNAG_00854, CNAG_00697	1485	51	6975	1.28936	1	0.761491	98.2569
UP_KEYWORDS	Rotamase	5	0.3367	0.553104	CNAG_01636, CNAG_00504, CNAG_05932, CNAG_03621, CNAG_01148	1485	18	6975	1.30471	1	0.927531	99.9955
INTERPRO	IPR002130:Cyclophilin-like peptidyl-prolyl cis-trans isomerase domain	4	0.26936	0.645038	CNAG_01636, CNAG_00504, CNAG_05932, CNAG_03621	1305	13	5374	1.26708	1	1	100
INTERPRO	IPR024936:Cyclophilin-type peptidyl-prolyl cis-trans isomerase	4	0.26936	0.697493	CNAG_01636, CNAG_00504, CNAG_05932, CNAG_03621	1305	14	5374	1.17657	1	1	100
GOTERM_MF_DIRECT	GO:0003755~peptidyl-prolyl cis-trans isomerase activity	5	0.3367	0.767669	CNAG_01636, CNAG_00504, CNAG_05932, CNAG_03621, CNAG_01148	843	19	3243	1.01236	1	1	100
Annotation Cluster 46	Enrichment Score: 0.247024257152344
Category	Term	Count	%	PValue	Genes	List Total	Pop Hits	Pop Total	Fold Enrichment	Bonferroni	Benjamini	FDR
INTERPRO	IPR000182:GNAT domain	6	0.40404	0.452035	CNAG_04355, CNAG_05268, CNAG_00973, CNAG_06379, CNAG_04383, CNAG_02508	1305	18	5374	1.37267	1	1	99.9969
GOTERM_MF_DIRECT	GO:0008080~N-acetyltransferase activity	6	0.40404	0.463047	CNAG_04355, CNAG_05268, CNAG_00973, CNAG_06379, CNAG_04383, CNAG_02508	843	17	3243	1.35776	1	0.999842	99.9826
INTERPRO	IPR016181:Acyl-CoA N-acyltransferase	6	0.40404	0.867221	CNAG_04355, CNAG_05268, CNAG_00973, CNAG_04383, CNAG_02508, CNAG_07926	1305	29	5374	0.852002	1	1	100
Annotation Cluster 47	Enrichment Score: 0.21588862040354018
Category	Term	Count	%	PValue	Genes	List Total	Pop Hits	Pop Total	Fold Enrichment	Bonferroni	Benjamini	FDR
INTERPRO	IPR006047:Glycosyl hydrolase, family 13, catalytic domain	4	0.26936	0.378711	CNAG_03146, CNAG_00122, CNAG_03120, CNAG_05264	1305	9	5374	1.83023	1	0.999999	99.9727
SMART	SM00642:Aamy	4	0.26936	0.450067	CNAG_03146, CNAG_00122, CNAG_03120, CNAG_05264	486	9	1809	1.65432	1	0.999401	99.962
INTERPRO	IPR013780:Glycosyl hydrolase, family 13, all-beta	3	0.20202	0.536671	CNAG_03146, CNAG_00122, CNAG_05264	1305	7	5374	1.76486	1	1	99.9998
INTERPRO	IPR015902:Glycoside hydrolase, family 13	3	0.20202	0.614504	CNAG_03146, CNAG_00122, CNAG_05264	1305	8	5374	1.54425	1	1	100
INTERPRO	IPR013781:Glycoside hydrolase, catalytic domain	8	0.538721	0.617397	CNAG_03146, CNAG_00122, CNAG_03120, CNAG_00799, CNAG_05264, CNAG_02207, CNAG_02598, CNAG_04245	1305	30	5374	1.09814	1	1	100
INTERPRO	IPR017853:Glycoside hydrolase, superfamily	10	0.673401	0.888793	CNAG_03146, CNAG_00122, CNAG_03120, CNAG_00250, CNAG_04963, CNAG_00799, CNAG_05264, CNAG_02207, CNAG_02598, CNAG_04245	1305	50	5374	0.823602	1	1	100
GOTERM_BP_DIRECT	GO:0005975~carbohydrate metabolic process	13	0.875421	0.999071	CNAG_03146, CNAG_03120, CNAG_04526, CNAG_01155, CNAG_01745, CNAG_00914, CNAG_00799, CNAG_04312, CNAG_05458, CNAG_02860, CNAG_02207, CNAG_02598, CNAG_04245	642	79	2186	0.560314	1	1	100
Annotation Cluster 48	Enrichment Score: 0.19585976536559388
Category	Term	Count	%	PValue	Genes	List Total	Pop Hits	Pop Total	Fold Enrichment	Bonferroni	Benjamini	FDR
INTERPRO	IPR016197:Chromo domain-like	4	0.26936	0.521944	CNAG_07552, CNAG_01292, CNAG_00104, CNAG_03731	1305	11	5374	1.49746	1	1	99.9997
INTERPRO	IPR023780:Chromo domain	3	0.20202	0.536671	CNAG_07552, CNAG_00104, CNAG_03731	1305	7	5374	1.76486	1	1	99.9998
INTERPRO	IPR000953:Chromo domain/shadow	3	0.20202	0.739271	CNAG_07552, CNAG_00104, CNAG_03731	1305	10	5374	1.2354	1	1	100
SMART	SM00298:CHROMO	3	0.20202	0.795107	CNAG_07552, CNAG_00104, CNAG_03731	486	10	1809	1.11667	1	1	100
Annotation Cluster 49	Enrichment Score: 0.1947979584374241
Category	Term	Count	%	PValue	Genes	List Total	Pop Hits	Pop Total	Fold Enrichment	Bonferroni	Benjamini	FDR
INTERPRO	IPR018108:Mitochondrial substrate/solute carrier	10	0.673401	0.485269	CNAG_05296, CNAG_04712, CNAG_06096, CNAG_01752, CNAG_04734, CNAG_06420, CNAG_06377, CNAG_03150, CNAG_02917, CNAG_01288	1305	35	5374	1.17657	1	1	99.9989
INTERPRO	IPR023395:Mitochondrial carrier domain	10	0.673401	0.560144	CNAG_05296, CNAG_04712, CNAG_06096, CNAG_01752, CNAG_04734, CNAG_06420, CNAG_06377, CNAG_03150, CNAG_02917, CNAG_01288	1305	37	5374	1.11298	1	1	99.9999
GOTERM_BP_DIRECT	GO:0006810~transport	8	0.538721	0.957909	CNAG_03722, CNAG_05296, CNAG_06096, CNAG_04734, CNAG_06377, CNAG_03150, CNAG_02917, CNAG_01288	642	38	2186	0.716839	1	1	100
Annotation Cluster 50	Enrichment Score: 0.19313312548569447
Category	Term	Count	%	PValue	Genes	List Total	Pop Hits	Pop Total	Fold Enrichment	Bonferroni	Benjamini	FDR
UP_KEYWORDS	Heme	6	0.40404	0.426312	CNAG_05554, CNAG_03168, CNAG_06644, CNAG_00040, CNAG_02577, CNAG_06383	1485	20	6975	1.40909	1	0.877596	99.8992
INTERPRO	IPR018506:Cytochrome b5, heme-binding site	3	0.20202	0.614504	CNAG_05554, CNAG_02577, CNAG_06383	1305	8	5374	1.54425	1	1	100
UP_KEYWORDS	Iron	11	0.740741	0.642691	CNAG_05554, CNAG_03168, CNAG_01772, CNAG_06644, CNAG_00040, CNAG_02565, CNAG_02577, CNAG_04742, CNAG_05085, CNAG_06383, CNAG_03875	1485	50	6975	1.03333	1	0.958774	99.9997
INTERPRO	IPR001199:Cytochrome b5-like heme/steroid binding domain	5	0.3367	0.669032	CNAG_05554, CNAG_02577, CNAG_03870, CNAG_06383, CNAG_03099	1305	18	5374	1.14389	1	1	100
SMART	SM01117:SM01117	5	0.3367	0.753498	CNAG_05554, CNAG_02577, CNAG_03870, CNAG_06383, CNAG_03099	486	18	1809	1.03395	1	0.999999	100
GOTERM_MF_DIRECT	GO:0020037~heme binding	6	0.40404	0.81737	CNAG_05554, CNAG_06644, CNAG_00040, CNAG_02577, CNAG_06383, CNAG_05070	843	25	3243	0.923274	1	1	100
Annotation Cluster 51	Enrichment Score: 0.18794279825093627
Category	Term	Count	%	PValue	Genes	List Total	Pop Hits	Pop Total	Fold Enrichment	Bonferroni	Benjamini	FDR
UP_KEYWORDS	Kinase	47	3.16498	0.180045	CNAG_02712, CNAG_05549, CNAG_05216, CNAG_05935, CNAG_04440, CNAG_05274, CNAG_04843, CNAG_03701, CNAG_01333, CNAG_01155, CNAG_06033, CNAG_06697, CNAG_02285, CNAG_00810, CNAG_05597, CNAG_02847, CNAG_03184, CNAG_02531, CNAG_02680, CNAG_01988, CNAG_03167, CNAG_04347, CNAG_04408, CNAG_02194, CNAG_03369, CNAG_02389, CNAG_01704, CNAG_03592, CNAG_04282, CNAG_06489, CNAG_04676, CNAG_01907, CNAG_04148, CNA…	1485	190	6975	1.16188	1	0.617868	91.4991
UP_KEYWORDS	Serine/threonine-protein kinase	9	0.606061	0.544308	CNAG_02531, CNAG_02194, CNAG_01704, CNAG_01664, CNAG_06454, CNAG_05216, CNAG_04282, CNAG_01285, CNAG_01907	1485	37	6975	1.14251	1	0.926171	99.9942
INTERPRO	IPR017441:Protein kinase, ATP binding site	15	1.0101	0.718591	CNAG_02531, CNAG_03167, CNAG_02194, CNAG_03369, CNAG_05549, CNAG_05216, CNAG_04282, CNAG_01907, CNAG_04148, CNAG_05274, CNAG_06697, CNAG_06845, CNAG_01664, CNAG_01285, CNAG_02675	1305	64	5374	0.965158	1	1	100
GOTERM_MF_DIRECT	GO:0004672~protein kinase activity	13	0.875421	0.782068	CNAG_03184, CNAG_02680, CNAG_03167, CNAG_02389, CNAG_03369, CNAG_05549, CNAG_04821, CNAG_04148, CNAG_05274, CNAG_01333, CNAG_06697, CNAG_06845, CNAG_02675	843	54	3243	0.926124	1	1	100
INTERPRO	IPR000719:Protein kinase, catalytic domain	21	1.41414	0.802985	CNAG_03184, CNAG_02712, CNAG_02680, CNAG_02531, CNAG_03167, CNAG_02194, CNAG_03369, CNAG_02389, CNAG_05549, CNAG_04821, CNAG_05216, CNAG_04282, CNAG_01907, CNAG_04148, CNAG_05274, CNAG_01333, CNAG_06697, CNAG_06845, CNAG_01664, CNAG_01285, CNAG_02675	1305	95	5374	0.910296	1	1	100
INTERPRO	IPR011009:Protein kinase-like domain	25	1.6835	0.806435	CNAG_02712, CNAG_02065, CNAG_05549, CNAG_05216, CNAG_04821, CNAG_04843, CNAG_05274, CNAG_01333, CNAG_06697, CNAG_03184, CNAG_02680, CNAG_02531, CNAG_04408, CNAG_03167, CNAG_02389, CNAG_03369, CNAG_02194, CNAG_04282, CNAG_01907, CNAG_04148, CNAG_06845, CNAG_06454, CNAG_01664, CNAG_01285, CNAG_02675	1305	113	5374	0.911064	1	1	100
INTERPRO	IPR008271:Serine/threonine-protein kinase, active site	16	1.07744	0.904634	CNAG_03184, CNAG_02680, CNAG_02531, CNAG_03167, CNAG_02194, CNAG_03369, CNAG_05549, CNAG_05216, CNAG_04282, CNAG_01907, CNAG_04148, CNAG_06697, CNAG_06845, CNAG_01664, CNAG_01285, CNAG_02675	1305	80	5374	0.823602	1	1	100
SMART	SM00220:S_TKc	18	1.21212	0.972201	CNAG_03184, CNAG_02680, CNAG_02531, CNAG_03167, CNAG_02194, CNAG_03369, CNAG_02389, CNAG_05549, CNAG_05216, CNAG_04282, CNAG_01907, CNAG_04148, CNAG_05274, CNAG_06697, CNAG_06845, CNAG_01664, CNAG_01285, CNAG_02675	486	90	1809	0.744444	1	1	100
Annotation Cluster 52	Enrichment Score: 0.18509177130816687
Category	Term	Count	%	PValue	Genes	List Total	Pop Hits	Pop Total	Fold Enrichment	Bonferroni	Benjamini	FDR
INTERPRO	IPR001433:Oxidoreductase FAD/NAD(P)-binding	3	0.20202	0.536671	CNAG_01003, CNAG_05462, CNAG_03168	1305	7	5374	1.76486	1	1	99.9998
INTERPRO	IPR017938:Riboflavin synthase-like beta-barrel	4	0.26936	0.697493	CNAG_01003, CNAG_05462, CNAG_03168, CNAG_07327	1305	14	5374	1.17657	1	1	100
INTERPRO	IPR017927:Ferredoxin reductase-type FAD-binding domain	4	0.26936	0.743836	CNAG_01003, CNAG_05462, CNAG_03168, CNAG_07327	1305	15	5374	1.09814	1	1	100
Annotation Cluster 53	Enrichment Score: 0.14202644984193658
Category	Term	Count	%	PValue	Genes	List Total	Pop Hits	Pop Total	Fold Enrichment	Bonferroni	Benjamini	FDR
UP_KEYWORDS	Pyridoxal phosphate	6	0.40404	0.517125	CNAG_07529, CNAG_00622, CNAG_00649, CNAG_00236, CNAG_00966, CNAG_04601	1485	22	6975	1.28099	1	0.925434	99.9881
INTERPRO	IPR015422:Pyridoxal phosphate-dependent transferase, major region, subdomain 2	9	0.606061	0.568367	CNAG_06739, CNAG_03812, CNAG_01609, CNAG_00026, CNAG_05398, CNAG_00622, CNAG_00236, CNAG_00966, CNAG_04601	1305	33	5374	1.12309	1	1	99.9999
GOTERM_MF_DIRECT	GO:0030170~pyridoxal phosphate binding	11	0.740741	0.650188	CNAG_07529, CNAG_06739, CNAG_03812, CNAG_01609, CNAG_00026, CNAG_05028, CNAG_00622, CNAG_03612, CNAG_00236, CNAG_00966, CNAG_04601	843	41	3243	1.03212	1	0.999996	100
INTERPRO	IPR015421:Pyridoxal phosphate-dependent transferase, major region, subdomain 1	9	0.606061	0.764363	CNAG_06739, CNAG_03812, CNAG_01609, CNAG_00026, CNAG_05398, CNAG_00622, CNAG_00236, CNAG_00966, CNAG_04601	1305	39	5374	0.950309	1	1	100
INTERPRO	IPR015424:Pyridoxal phosphate-dependent transferase	9	0.606061	0.789779	CNAG_06739, CNAG_03812, CNAG_01609, CNAG_00026, CNAG_05398, CNAG_00622, CNAG_00236, CNAG_00966, CNAG_04601	1305	40	5374	0.926552	1	1	100
GOTERM_MF_DIRECT	GO:0008483~transaminase activity	3	0.20202	0.931536	CNAG_06739, CNAG_00026, CNAG_00622	843	15	3243	0.769395	1	1	100
INTERPRO	IPR004839:Aminotransferase, class I/classII	3	0.20202	0.943076	CNAG_03812, CNAG_00026, CNAG_00236	1305	17	5374	0.726707	1	1	100
Annotation Cluster 54	Enrichment Score: 0.11735568449835423
Category	Term	Count	%	PValue	Genes	List Total	Pop Hits	Pop Total	Fold Enrichment	Bonferroni	Benjamini	FDR
INTERPRO	IPR000757:Glycoside hydrolase, family 16	4	0.26936	0.58643	CNAG_04526, CNAG_00914, CNAG_05458, CNAG_02860	1305	12	5374	1.37267	1	1	100
INTERPRO	IPR013320:Concanavalin A-like lectin/glucanase, subgroup	5	0.3367	0.787358	CNAG_07311, CNAG_04526, CNAG_00914, CNAG_05458, CNAG_02860	1305	21	5374	0.980478	1	1	100
GOTERM_MF_DIRECT	GO:0004553~hydrolase activity, hydrolyzing O-glycosyl compounds	6	0.40404	0.962818	CNAG_03146, CNAG_04526, CNAG_00914, CNAG_00799, CNAG_05458, CNAG_02860	843	34	3243	0.678878	1	1	100
Annotation Cluster 55	Enrichment Score: 0.08326138710124067
Category	Term	Count	%	PValue	Genes	List Total	Pop Hits	Pop Total	Fold Enrichment	Bonferroni	Benjamini	FDR
INTERPRO	IPR001849:Pleckstrin homology domain	6	0.40404	0.727223	CNAG_03655, CNAG_04119, CNAG_04243, CNAG_04832, CNAG_06928, CNAG_06902	1305	24	5374	1.0295	1	1	100
SMART	SM00233:PH	5	0.3367	0.826672	CNAG_03655, CNAG_04119, CNAG_04243, CNAG_04832, CNAG_06928	486	20	1809	0.930556	1	1	100
INTERPRO	IPR011993:Pleckstrin homology-like domain	8	0.538721	0.93587	CNAG_03655, CNAG_07322, CNAG_04119, CNAG_04243, CNAG_04832, CNAG_06928, CNAG_06902, CNAG_00065	1305	44	5374	0.748729	1	1	100
Annotation Cluster 56	Enrichment Score: 0.03193502382031674
Category	Term	Count	%	PValue	Genes	List Total	Pop Hits	Pop Total	Fold Enrichment	Bonferroni	Benjamini	FDR
SMART	SM00325:RhoGEF	3	0.20202	0.873361	CNAG_06674, CNAG_04119, CNAG_04243	486	12	1809	0.930556	1	1	100
INTERPRO	IPR000219:Dbl homology (DH) domain	3	0.20202	0.928522	CNAG_06674, CNAG_04119, CNAG_04243	1305	16	5374	0.772126	1	1	100
GOTERM_MF_DIRECT	GO:0005089~Rho guanyl-nucleotide exchange factor activity	3	0.20202	0.946538	CNAG_06674, CNAG_04119, CNAG_04243	843	16	3243	0.721308	1	1	100
GOTERM_BP_DIRECT	GO:0035023~regulation of Rho protein signal transduction	3	0.20202	0.970814	CNAG_06674, CNAG_04119, CNAG_04243	642	16	2186	0.638435	1	1	100
Annotation Cluster 57	Enrichment Score: 0.020547435324758032
Category	Term	Count	%	PValue	Genes	List Total	Pop Hits	Pop Total	Fold Enrichment	Bonferroni	Benjamini	FDR
INTERPRO	IPR019787:Zinc finger, PHD-finger	3	0.20202	0.910497	CNAG_03406, CNAG_07967, CNAG_04315	1305	15	5374	0.823602	1	1	100
INTERPRO	IPR019786:Zinc finger, PHD-type, conserved site	3	0.20202	0.910497	CNAG_03406, CNAG_07967, CNAG_04315	1305	15	5374	0.823602	1	1	100
INTERPRO	IPR011011:Zinc finger, FYVE/PHD-type	4	0.26936	0.962093	CNAG_03406, CNAG_03731, CNAG_07967, CNAG_04315	1305	25	5374	0.658881	1	1	100
INTERPRO	IPR001965:Zinc finger, PHD-type	3	0.20202	0.964162	CNAG_03406, CNAG_07967, CNAG_04315	1305	19	5374	0.650212	1	1	100
SMART	SM00249:PHD	3	0.20202	0.979323	CNAG_03406, CNAG_07967, CNAG_04315	486	19	1809	0.587719	1	1	100
INTERPRO	IPR013083:Zinc finger, RING/FYVE/PHD-type	9	0.606061	0.999689	CNAG_03406, CNAG_03731, CNAG_00299, CNAG_02874, CNAG_07967, CNAG_01143, CNAG_04315, CNAG_01058, CNAG_07964	1305	80	5374	0.463276	1	1	100
Annotation Cluster 58	Enrichment Score: 0.013719454169723536
Category	Term	Count	%	PValue	Genes	List Total	Pop Hits	Pop Total	Fold Enrichment	Bonferroni	Benjamini	FDR
GOTERM_CC_DIRECT	GO:0005623~cell	4	0.26936	0.923076	CNAG_01005, CNAG_03482, CNAG_02674, CNAG_04222	594	23	2602	0.761821	1	0.999953	100
INTERPRO	IPR012336:Thioredoxin-like fold	7	0.47138	0.988817	CNAG_01005, CNAG_04128, CNAG_03482, CNAG_05001, CNAG_02674, CNAG_00417, CNAG_04235	1305	49	5374	0.588287	1	1	100
GOTERM_BP_DIRECT	GO:0045454~cell redox homeostasis	3	0.20202	0.996525	CNAG_01005, CNAG_03482, CNAG_02674	642	23	2186	0.444128	1	1	100
Annotation Cluster 59	Enrichment Score: 0.0043466693945307085
Category	Term	Count	%	PValue	Genes	List Total	Pop Hits	Pop Total	Fold Enrichment	Bonferroni	Benjamini	FDR
INTERPRO	IPR004827:Basic-leucine zipper domain	3	0.20202	0.971657	CNAG_07560, CNAG_00559, CNAG_07940	1305	20	5374	0.617701	1	1	100
GOTERM_MF_DIRECT	GO:0043565~sequence-specific DNA binding	6	0.40404	0.999005	CNAG_07560, CNAG_05153, CNAG_02566, CNAG_00559, CNAG_07940, CNAG_04637	843	51	3243	0.452585	1	1	100
GOTERM_MF_DIRECT	GO:0003700~transcription factor activity, sequence-specific DNA binding	5	0.3367	0.999722	CNAG_07560, CNAG_05153, CNAG_02566, CNAG_00559, CNAG_07940	843	50	3243	0.384698	1	1	100
Annotation Cluster 60	Enrichment Score: 2.1606478280260155E-4
Category	Term	Count	%	PValue	Genes	List Total	Pop Hits	Pop Total	Fold Enrichment	Bonferroni	Benjamini	FDR
INTERPRO	IPR005829:Sugar transporter, conserved site	5	0.3367	0.99913	CNAG_04920, CNAG_06963, CNAG_06758, CNAG_03438, CNAG_01683	1305	49	5374	0.420205	1	1	100
INTERPRO	IPR003663:Sugar/inositol transporter	5	0.3367	0.999304	CNAG_04920, CNAG_04783, CNAG_06963, CNAG_03438, CNAG_01683	1305	50	5374	0.411801	1	1	100
GOTERM_MF_DIRECT	GO:0022891~substrate-specific transmembrane transporter activity	5	0.3367	0.999722	CNAG_04920, CNAG_04783, CNAG_06963, CNAG_03438, CNAG_01683	843	50	3243	0.384698	1	1	100
INTERPRO	IPR005828:General substrate transporter	6	0.40404	0.999854	CNAG_04920, CNAG_04783, CNAG_06963, CNAG_03438, CNAG_03140, CNAG_01683	1305	64	5374	0.386063	1	1	100
Annotation Cluster 61	Enrichment Score: 4.988378345797414E-5
Category	Term	Count	%	PValue	Genes	List Total	Pop Hits	Pop Total	Fold Enrichment	Bonferroni	Benjamini	FDR
INTERPRO	IPR011701:Major facilitator superfamily	15	1.0101	0.999657	CNAG_01953, CNAG_03912, CNAG_02361, CNAG_03845, CNAG_03474, CNAG_01674, CNAG_06758, CNAG_02561, CNAG_02527, CNAG_06761, CNAG_00539, CNAG_03090, CNAG_01768, CNAG_01946, CNAG_03061	1305	115	5374	0.537131	1	1	100
INTERPRO	IPR020846:Major facilitator superfamily domain	23	1.54882	0.999999	CNAG_01953, CNAG_03912, CNAG_04783, CNAG_02361, CNAG_03845, CNAG_03474, CNAG_05352, CNAG_01674, CNAG_06758, CNAG_02561, CNAG_02527, CNAG_01683, CNAG_04920, CNAG_06761, CNAG_00539, CNAG_03090, CNAG_01768, CNAG_06963, CNAG_01946, CNAG_01278, CNAG_03438, CNAG_03140, CNAG_03061	1305	194	5374	0.488217	1	1	100
GOTERM_BP_DIRECT	GO:0055085~transmembrane transport	22	1.48148	1	CNAG_01953, CNAG_03912, CNAG_02361, CNAG_03845, CNAG_06420, CNAG_03474, CNAG_01704, CNAG_05254, CNAG_01674, CNAG_06758, CNAG_01681, CNAG_02561, CNAG_04982, CNAG_02527, CNAG_06761, CNAG_00539, CNAG_01752, CNAG_03090, CNAG_01768, CNAG_01946, CNAG_03061, CNAG_07917	642	159	2186	0.47113	1	1	100
Annotation Cluster 62	Enrichment Score: 7.848661250284295E-13
Category	Term	Count	%	PValue	Genes	List Total	Pop Hits	Pop Total	Fold Enrichment	Bonferroni	Benjamini	FDR
INTERPRO	IPR001138:Zn(2)-C6 fungal-type DNA-binding domain	4	0.26936	1	CNAG_03710, CNAG_00670, CNAG_01948, CNAG_08013	1305	118	5374	0.139593	1	1	100
SMART	SM00066:GAL4	4	0.26936	1	CNAG_03710, CNAG_00670, CNAG_01948, CNAG_08013	486	104	1809	0.143162	1	1	100
GOTERM_MF_DIRECT	GO:0000981~RNA polymerase II transcription factor activity, sequence-specific DNA binding	4	0.26936	1	CNAG_03710, CNAG_00670, CNAG_01948, CNAG_08013	843	118	3243	0.130406	1	1	100
Annotation Cluster 63	Enrichment Score: -0.0
Category	Term	Count	%	PValue	Genes	List Total	Pop Hits	Pop Total	Fold Enrichment	Bonferroni	Benjamini	FDR
UP_KEYWORDS	Membrane	167	11.2458	1	CNAG_00895, CNAG_04783, CNAG_02140, CNAG_01421, CNAG_02527, CNAG_04982, CNAG_01737, CNAG_01003, CNAG_07657, CNAG_03764, CNAG_06543, CNAG_01475, CNAG_01278, CNAG_02036, CNAG_02038, CNAG_00609, CNAG_00744, CNAG_02845, CNAG_05009, CNAG_05554, CNAG_05004, CNAG_01208, CNAG_06420, CNAG_02885, CNAG_06758, CNAG_04920, CNAG_07163, CNAG_06761, CNAG_04712, CNAG_02937, CNAG_03857, CNAG_00699, CNAG_01946, CNA…	1485	1356	6975	0.578462	1	1	100
GOTERM_CC_DIRECT	GO:0016021~integral component of membrane	160	10.7744	1	CNAG_00895, CNAG_04783, CNAG_01421, CNAG_02527, CNAG_04982, CNAG_01737, CNAG_01003, CNAG_07657, CNAG_03764, CNAG_06543, CNAG_01475, CNAG_01278, CNAG_02036, CNAG_02038, CNAG_00609, CNAG_00744, CNAG_02845, CNAG_05009, CNAG_05554, CNAG_01208, CNAG_06420, CNAG_02885, CNAG_06758, CNAG_04920, CNAG_07163, CNAG_06761, CNAG_04712, CNAG_02937, CNAG_03857, CNAG_00699, CNAG_01946, CNAG_00697, CNAG_03047, CNA…	594	1313	2602	0.533797	1	1	100
UP_KEYWORDS	Transmembrane	159	10.7071	1	CNAG_00895, CNAG_04783, CNAG_01421, CNAG_02527, CNAG_04982, CNAG_01737, CNAG_01003, CNAG_07657, CNAG_03764, CNAG_06543, CNAG_01475, CNAG_01278, CNAG_02036, CNAG_02038, CNAG_00609, CNAG_00744, CNAG_02845, CNAG_05009, CNAG_05554, CNAG_01208, CNAG_06420, CNAG_02885, CNAG_06758, CNAG_04920, CNAG_07163, CNAG_06761, CNAG_04712, CNAG_02937, CNAG_03857, CNAG_00699, CNAG_01946, CNAG_00697, CNAG_03047, CNA…	1485	1320	6975	0.565771	1	1	100
UP_KEYWORDS	Transmembrane helix	158	10.6397	1	CNAG_00895, CNAG_04783, CNAG_01421, CNAG_02527, CNAG_04982, CNAG_01737, CNAG_01003, CNAG_07657, CNAG_03764, CNAG_06543, CNAG_01475, CNAG_01278, CNAG_02036, CNAG_02038, CNAG_00609, CNAG_00744, CNAG_02845, CNAG_05009, CNAG_05554, CNAG_01208, CNAG_06420, CNAG_02885, CNAG_06758, CNAG_04920, CNAG_07163, CNAG_06761, CNAG_04712, CNAG_02937, CNAG_03857, CNAG_01946, CNAG_00697, CNAG_03047, CNAG_06889, CNA…	1485	1316	6975	0.563922	1	1	100

## Sheet: PR by Bzp4
Annotation Cluster 1	Enrichment Score: 2.220170875739509	: Nucleic acid binding
Category	Term	Count	%	PValue	Genes	List Total	Pop Hits	Pop Total	Fold Enrichment	Bonferroni	Benjamini	FDR
INTERPRO	IPR012677:Nucleotide-binding, alpha-beta plait	11	4.47154	0.000189053	CNAG_04960, CNAG_05371, CNAG_02301, CNAG_01243, CNAG_00135, CNAG_00399, CNAG_04132, CNAG_06472, CNAG_00982, CNAG_00142, CNAG_04957	167	82	5374	4.31678	0.0595982	0.0595982	0.255411
GOTERM_MF_DIRECT	GO:0000166~nucleotide binding	11	4.47154	0.000667102	CNAG_04960, CNAG_05371, CNAG_02301, CNAG_01243, CNAG_00135, CNAG_00399, CNAG_04132, CNAG_06472, CNAG_00982, CNAG_00142, CNAG_04957	101	97	3243	3.64122	0.0526184	0.0526184	0.708667
INTERPRO	IPR000504:RNA recognition motif domain	7	2.84553	0.0167201	CNAG_04960, CNAG_05371, CNAG_02301, CNAG_00135, CNAG_00399, CNAG_04132, CNAG_06472	167	67	5374	3.36205	0.995831	0.935429	20.3931
SMART	SM00360:RRM	5	2.03252	0.0478725	CNAG_04960, CNAG_05371, CNAG_00135, CNAG_00399, CNAG_06472	46	56	1809	3.51126	0.900306	0.900306	37.2459
GOTERM_MF_DIRECT	GO:0003676~nucleic acid binding	10	4.06504	0.0785316	CNAG_03055, CNAG_02960, CNAG_04960, CNAG_01014, CNAG_05371, CNAG_00135, CNAG_00399, CNAG_03129, CNAG_06472, CNAG_04147	101	171	3243	1.87771	0.998673	0.809134	58.173
Annotation Cluster 2	Enrichment Score: 1.107986769244079	: Thiol-dependent ubiquitinyl hydrolase activity
Category	Term	Count	%	PValue	Genes	List Total	Pop Hits	Pop Total	Fold Enrichment	Bonferroni	Benjamini	FDR
GOTERM_MF_DIRECT	GO:0036459~thiol-dependent ubiquitinyl hydrolase activity	3	1.21951	0.0508082	CNAG_06920, CNAG_07333, CNAG_00455	101	12	3243	8.02723	0.985356	0.755343	42.6341
INTERPRO	IPR018200:Peptidase C19, ubiquitin carboxyl-terminal hydrolase 2, conserved site	3	1.21951	0.0510895	CNAG_06920, CNAG_07333, CNAG_00455	167	12	5374	8.04491	1	0.985889	50.8019
GOTERM_BP_DIRECT	GO:0016579~protein deubiquitination	3	1.21951	0.0751491	CNAG_06920, CNAG_07333, CNAG_00455	60	17	2186	6.42941	0.988356	0.988356	53.9005
INTERPRO	IPR001394:Peptidase C19, ubiquitin carboxyl-terminal hydrolase 2	3	1.21951	0.0765484	CNAG_06920, CNAG_07333, CNAG_00455	167	15	5374	6.43593	1	0.994352	65.9442
GOTERM_BP_DIRECT	GO:0006511~ubiquitin-dependent protein catabolic process	3	1.21951	0.193171	CNAG_06920, CNAG_07333, CNAG_00455	60	30	2186	3.64333	0.999995	0.95305	88.0876

## Sheet: NR by Bzp4
Annotation Cluster 1	Enrichment Score: 1.6534390079129728	: Aldo/keto reductase
Category	Term	Count	%	PValue	Genes	List Total	Pop Hits	Pop Total	Fold Enrichment	Bonferroni	Benjamini	FDR
INTERPRO	IPR020471:Aldo/keto reductase subgroup	4	1.47059	0.00775091	CNAG_04112, CNAG_03983, CNAG_05521, CNAG_07801	177	13	5374	9.34203	0.939733	0.939733	10.1393
INTERPRO	IPR001395:Aldo/keto reductase	4	1.47059	0.0261265	CNAG_04112, CNAG_03983, CNAG_05521, CNAG_07801	177	20	5374	6.07232	0.999929	0.95865	30.493
INTERPRO	IPR023210:NADP-dependent oxidoreductase domain	4	1.47059	0.0297644	CNAG_04112, CNAG_03983, CNAG_05521, CNAG_07801	177	21	5374	5.78316	0.999982	0.934586	33.9767
INTERPRO	IPR018170:Aldo/keto reductase, conserved site	3	1.10294	0.0403751	CNAG_03983, CNAG_05521, CNAG_07801	177	10	5374	9.10847	1	0.948982	43.2351

## Sheet: PR by Hob1
Annotation Cluster 1	Enrichment Score: 2.6247168202787905	: Proteasome
Category	Term	Count	%	PValue	Genes	List Total	Pop Hits	Pop Total	Fold Enrichment	Bonferroni	Benjamini	FDR
SMART	SM00948:SM00948	6	0.75662	9.53731e-05	CNAG_05269, CNAG_05475, CNAG_04071, CNAG_03941, CNAG_04001, CNAG_01035	162	7	1809	9.57143	0.0107198	0.0107198	0.108236
INTERPRO	IPR000426:Proteasome, alpha-subunit, N-terminal domain	6	0.75662	0.000179526	CNAG_05269, CNAG_05475, CNAG_04071, CNAG_03941, CNAG_04001, CNAG_01035	542	7	5374	8.49868	0.139839	0.139839	0.276937
INTERPRO	IPR023332:Proteasome A-type subunit	6	0.75662	0.000179526	CNAG_05269, CNAG_05475, CNAG_04071, CNAG_03941, CNAG_04001, CNAG_01035	542	7	5374	8.49868	0.139839	0.139839	0.276937
INTERPRO	IPR001353:Proteasome, subunit alpha/beta	8	1.00883	0.000184045	CNAG_05269, CNAG_05475, CNAG_04071, CNAG_01957, CNAG_03941, CNAG_04001, CNAG_02725, CNAG_01035	542	14	5374	5.66579	0.143095	0.0743083	0.283899
GOTERM_MF_DIRECT	GO:0004298~threonine-type endopeptidase activity	8	1.00883	0.000197333	CNAG_05269, CNAG_05475, CNAG_04071, CNAG_01957, CNAG_03941, CNAG_04001, CNAG_02725, CNAG_01035	332	14	3243	5.58176	0.0364224	0.0364224	0.244554
GOTERM_CC_DIRECT	GO:0019773~proteasome core complex, alpha-subunit complex	6	0.75662	0.000227592	CNAG_05269, CNAG_05475, CNAG_04071, CNAG_03941, CNAG_04001, CNAG_01035	277	7	2602	8.05157	0.0178211	0.0178211	0.241089
UP_KEYWORDS	Proteasome	12	1.51324	0.000373867	CNAG_05269, CNAG_03721, CNAG_06361, CNAG_05475, CNAG_04071, CNAG_01957, CNAG_03941, CNAG_07426, CNAG_04001, CNAG_06402, CNAG_02725, CNAG_01035	793	31	6975	3.40479	0.0460233	0.0460233	0.432107
UP_KEYWORDS	Threonine protease	7	0.882724	0.00106176	CNAG_05269, CNAG_05475, CNAG_04071, CNAG_01957, CNAG_03941, CNAG_04001, CNAG_01035	793	12	6975	5.13083	0.125281	0.0647361	1.22271
GOTERM_BP_DIRECT	GO:0006511~ubiquitin-dependent protein catabolic process	7	0.882724	0.0776452	CNAG_05269, CNAG_06920, CNAG_04071, CNAG_00989, CNAG_03941, CNAG_04001, CNAG_01035	224	30	2186	2.27708	0.999991	0.902487	61.6482
UP_KEYWORDS	Protease	13	1.63934	0.119493	CNAG_04909, CNAG_05475, CNAG_01957, CNAG_03941, CNAG_04001, CNAG_05973, CNAG_01035, CNAG_05269, CNAG_04071, CNAG_00989, CNAG_04009, CNAG_02239, CNAG_04906	793	73	6975	1.56636	1	0.981841	77.0929
GOTERM_CC_DIRECT	GO:0005737~cytoplasm	20	2.52207	0.39724	CNAG_06441, CNAG_06763, CNAG_04896, CNAG_05744, CNAG_05475, CNAG_01957, CNAG_05460, CNAG_02545, CNAG_06891, CNAG_01522, CNAG_03941, CNAG_04001, CNAG_02400, CNAG_01035, CNAG_06051, CNAG_05269, CNAG_04071, CNAG_04136, CNAG_02239, CNAG_04906	277	166	2602	1.13175	1	0.988247	99.5339
UP_KEYWORDS	Cytoplasm	10	1.26103	0.8574	CNAG_05269, CNAG_05475, CNAG_04071, CNAG_06891, CNAG_03941, CNAG_04136, CNAG_04001, CNAG_02007, CNAG_01923, CNAG_01035	793	105	6975	0.837687	1	0.999887	100
Annotation Cluster 2	Enrichment Score: 2.3303190738911796	: ATP synthesis coupled proton transport
Category	Term	Count	%	PValue	Genes	List Total	Pop Hits	Pop Total	Fold Enrichment	Bonferroni	Benjamini	FDR
GOTERM_BP_DIRECT	GO:0015986~ATP synthesis coupled proton transport	8	1.00883	0.000105258	CNAG_07487, CNAG_02961, CNAG_01586, CNAG_06767, CNAG_02762, CNAG_01204, CNAG_05918, CNAG_02485	224	13	2186	6.00549	0.0150437	0.0150437	0.124737
GOTERM_MF_DIRECT	GO:0046933~proton-transporting ATP synthase activity, rotational mechanism	4	0.504414	0.0166653	CNAG_06767, CNAG_01204, CNAG_05918, CNAG_02485	332	6	3243	6.51205	0.957552	0.651166	18.8205
GOTERM_CC_DIRECT	GO:0045261~proton-transporting ATP synthase complex, catalytic core F(1)	3	0.37831	0.0582066	CNAG_06767, CNAG_05918, CNAG_02485	277	4	2602	7.04513	0.99124	0.793859	47.057
Annotation Cluster 3	Enrichment Score: 2.1811552063723787	: ATP synthesis coupled protein transport
Category	Term	Count	%	PValue	Genes	List Total	Pop Hits	Pop Total	Fold Enrichment	Bonferroni	Benjamini	FDR
GOTERM_BP_DIRECT	GO:0015986~ATP synthesis coupled proton transport	8	1.00883	0.000105258	CNAG_07487, CNAG_02961, CNAG_01586, CNAG_06767, CNAG_02762, CNAG_01204, CNAG_05918, CNAG_02485	224	13	2186	6.00549	0.0150437	0.0150437	0.124737
GOTERM_MF_DIRECT	GO:0015078~hydrogen ion transmembrane transporter activity	5	0.630517	0.0466987	CNAG_07487, CNAG_02961, CNAG_01586, CNAG_02762, CNAG_05162	332	14	3243	3.4886	0.999875	0.834402	44.7527
GOTERM_CC_DIRECT	GO:0000276~mitochondrial proton-transporting ATP synthase complex, coupling factor F(o)	3	0.37831	0.0582066	CNAG_07487, CNAG_01586, CNAG_02762	277	4	2602	7.04513	0.99124	0.793859	47.057
Annotation Cluster 4	Enrichment Score: 1.193599102306958	: Ribonucleoprotein LSM domain
Category	Term	Count	%	PValue	Genes	List Total	Pop Hits	Pop Total	Fold Enrichment	Bonferroni	Benjamini	FDR
SMART	SM00651:Sm	5	0.630517	0.0378725	CNAG_03814, CNAG_04840, CNAG_01666, CNAG_06426, CNAG_02901	162	15	1809	3.72222	0.987257	0.766424	35.4913
INTERPRO	IPR001163:Ribonucleoprotein LSM domain	5	0.630517	0.0695025	CNAG_03814, CNAG_04840, CNAG_01666, CNAG_06426, CNAG_02901	542	16	5374	3.09848	1	0.999994	67.1319
INTERPRO	IPR010920:Like-Sm (LSM) domain	5	0.630517	0.0997419	CNAG_03814, CNAG_04840, CNAG_01666, CNAG_06426, CNAG_02901	542	18	5374	2.7542	1	0.999997	80.2688
Annotation Cluster 5	Enrichment Score: 1.1788942810313885	: Zinc-finger protein
Category	Term	Count	%	PValue	Genes	List Total	Pop Hits	Pop Total	Fold Enrichment	Bonferroni	Benjamini	FDR
SMART	SM00451:ZnF_U1	4	0.504414	0.0277259	CNAG_04494, CNAG_06368, CNAG_05354, CNAG_01549	162	8	1809	5.58333	0.958301	0.795797	27.3309
INTERPRO	IPR000690:Zinc finger, C2H2-type matrin	3	0.37831	0.0283224	CNAG_04494, CNAG_06368, CNAG_01549	542	3	5374	9.91513	1	0.999676	35.8396
INTERPRO	IPR003604:Zinc finger, U1-type	4	0.504414	0.0386388	CNAG_04494, CNAG_06368, CNAG_05354, CNAG_01549	542	8	5374	4.95756	1	0.999743	45.5915
UP_KEYWORDS	Zinc-finger	8	1.00883	0.63443	CNAG_02604, CNAG_04262, CNAG_04494, CNAG_01718, CNAG_06368, CNAG_04132, CNAG_05354, CNAG_01549	793	66	6975	1.06615	1	0.999942	99.9991

## Sheet: NR by Hob1
Annotation Cluster 1	Enrichment Score: 1.33019552694898	: Glycoside hydrolase
Category	Term	Count	%	PValue	Genes	List Total	Pop Hits	Pop Total	Fold Enrichment	Bonferroni	Benjamini	FDR
INTERPRO	IPR013781:Glycoside hydrolase, catalytic domain	9	1.36778	0.00548375	CNAG_03146, CNAG_00122, CNAG_05337, CNAG_03120, CNAG_02351, CNAG_02189, CNAG_00799, CNAG_02207, CNAG_04245	510	30	5374	3.16118	0.986655	0.986655	8.07502
SMART	SM00642:Aamy	4	0.607903	0.0414789	CNAG_03146, CNAG_00122, CNAG_03120, CNAG_02189	166	9	1809	4.84337	0.995767	0.995767	38.9005
INTERPRO	IPR017853:Glycoside hydrolase, superfamily	10	1.51976	0.0426567	CNAG_03146, CNAG_00122, CNAG_05337, CNAG_03120, CNAG_02351, CNAG_02189, CNAG_00799, CNAG_06104, CNAG_02207, CNAG_04245	510	50	5374	2.10745	1	0.999989	48.7007
INTERPRO	IPR006047:Glycosyl hydrolase, family 13, catalytic domain	4	0.607903	0.046001	CNAG_03146, CNAG_00122, CNAG_03120, CNAG_02189	510	9	5374	4.68322	1	0.999903	51.3771
INTERPRO	IPR013780:Glycosyl hydrolase, family 13, all-beta	3	0.455927	0.13665	CNAG_03146, CNAG_00122, CNAG_02189	510	7	5374	4.51597	1	0.999736	89.4585
INTERPRO	IPR015902:Glycoside hydrolase, family 13	3	0.455927	0.171222	CNAG_03146, CNAG_00122, CNAG_02189	510	8	5374	3.95147	1	0.9999	94.3618
Annotation Cluster 2	Enrichment Score: 1.143482588441682	: Zinc-finger protein
Category	Term	Count	%	PValue	Genes	List Total	Pop Hits	Pop Total	Fold Enrichment	Bonferroni	Benjamini	FDR
SMART	SM00132:LIM	3	0.455927	0.0687893	CNAG_06559, CNAG_05503, CNAG_03907	166	5	1809	6.53855	0.999898	0.989917	56.344
UP_KEYWORDS	LIM domain	3	0.455927	0.0730983	CNAG_06559, CNAG_05503, CNAG_03907	658	5	6975	6.36018	0.999935	0.959781	58.5344
INTERPRO	IPR001781:Zinc finger, LIM-type	3	0.455927	0.0738115	CNAG_06559, CNAG_05503, CNAG_03907	510	5	5374	6.32235	1	0.99946	69.0895
Annotation Cluster 3	Enrichment Score: 1.0249488730320764	: Pleckstrin homology domain
Category	Term	Count	%	PValue	Genes	List Total	Pop Hits	Pop Total	Fold Enrichment	Bonferroni	Benjamini	FDR
INTERPRO	IPR001849:Pleckstrin homology domain	6	0.911854	0.0702258	CNAG_02943, CNAG_04119, CNAG_06902, CNAG_03727, CNAG_02834, CNAG_03680	510	24	5374	2.63431	1	0.999716	67.2055
SMART	SM00233:PH	5	0.759878	0.102026	CNAG_02943, CNAG_04119, CNAG_03727, CNAG_02834, CNAG_03680	166	20	1809	2.7244	0.999999	0.99022	71.3925
INTERPRO	IPR011993:Pleckstrin homology-like domain	8	1.21581	0.117475	CNAG_06409, CNAG_02943, CNAG_00777, CNAG_04119, CNAG_06902, CNAG_03727, CNAG_02834, CNAG_03680	510	44	5374	1.91586	1	0.999718	85.2435
Annotation Cluster 4	Enrichment Score: 0.9574788288131095	: EF-hand domain proteins
Category	Term	Count	%	PValue	Genes	List Total	Pop Hits	Pop Total	Fold Enrichment	Bonferroni	Benjamini	FDR
GOTERM_MF_DIRECT	GO:0005509~calcium ion binding	9	1.36778	0.00726187	CNAG_03146, CNAG_00122, CNAG_00808, CNAG_02415, CNAG_01704, CNAG_03370, CNAG_02189, CNAG_02814, CNAG_03785	302	32	3243	3.02018	0.716598	0.716598	8.53186
INTERPRO	IPR011992:EF-hand-like domain	5	0.759878	0.207342	CNAG_00808, CNAG_01704, CNAG_03370, CNAG_02814, CNAG_04751	510	25	5374	2.10745	1	0.999932	97.1502
INTERPRO	IPR002048:EF-hand domain	4	0.607903	0.292945	CNAG_00808, CNAG_01704, CNAG_03370, CNAG_02814	510	20	5374	2.10745	1	0.999988	99.5047
SMART	SM00054:EFh	3	0.455927	0.3354	CNAG_00808, CNAG_03370, CNAG_02814	166	13	1809	2.51483	1	0.998623	99.1361
Annotation Cluster 5	Enrichment Score: 0.88053889207341	: P-type ATPase
Category	Term	Count	%	PValue	Genes	List Total	Pop Hits	Pop Total	Fold Enrichment	Bonferroni	Benjamini	FDR
INTERPRO	IPR018303:P-type ATPase, phosphorylation site	4	0.607903	0.118225	CNAG_01232, CNAG_01278, CNAG_06415, CNAG_05592	510	13	5374	3.24223	1	0.999498	85.4344
INTERPRO	IPR008250:P-type ATPase, A domain	4	0.607903	0.118225	CNAG_01232, CNAG_01278, CNAG_06415, CNAG_05592	510	13	5374	3.24223	1	0.999498	85.4344
INTERPRO	IPR001757:Cation-transporting P-type ATPase	4	0.607903	0.118225	CNAG_01232, CNAG_01278, CNAG_06415, CNAG_05592	510	13	5374	3.24223	1	0.999498	85.4344
INTERPRO	IPR023299:P-type ATPase, cytoplasmic domain N	4	0.607903	0.118225	CNAG_01232, CNAG_01278, CNAG_06415, CNAG_05592	510	13	5374	3.24223	1	0.999498	85.4344
INTERPRO	IPR023214:HAD-like domain	7	1.06383	0.202522	CNAG_03765, CNAG_01232, CNAG_01744, CNAG_01412, CNAG_01278, CNAG_06415, CNAG_05592	510	42	5374	1.75621	1	0.999971	96.873
Annotation Cluster 6	Enrichment Score: 0.7914299033930771	: DnaJ domain
Category	Term	Count	%	PValue	Genes	List Total	Pop Hits	Pop Total	Fold Enrichment	Bonferroni	Benjamini	FDR
INTERPRO	IPR001623:DnaJ domain	6	0.911854	0.0812644	CNAG_04288, CNAG_06121, CNAG_05252, CNAG_02038, CNAG_07607, CNAG_00060	510	25	5374	2.52894	1	0.999384	72.6864
SMART	SM00271:DnaJ	5	0.759878	0.133929	CNAG_06121, CNAG_05252, CNAG_02038, CNAG_07607, CNAG_00060	166	22	1809	2.47673	1	0.990315	81.2163
INTERPRO	IPR018253:DnaJ domain, conserved site	3	0.455927	0.388093	CNAG_02038, CNAG_07607, CNAG_00060	510	14	5374	2.25798	1	0.999999	99.9458
Annotation Cluster 7	Enrichment Score: 0.6345539979421503	: Integral component of membrane
Category	Term	Count	%	PValue	Genes	List Total	Pop Hits	Pop Total	Fold Enrichment	Bonferroni	Benjamini	FDR
GOTERM_CC_DIRECT	GO:0016021~integral component of membrane	122	18.541	0.00801431	CNAG_06817, CNAG_07359, CNAG_01525, CNAG_05178, CNAG_01421, CNAG_02892, CNAG_04689, CNAG_02527, CNAG_04982, CNAG_01473, CNAG_01278, CNAG_00235, CNAG_02038, CNAG_00052, CNAG_07570, CNAG_00744, CNAG_01208, CNAG_04167, CNAG_04999, CNAG_06758, CNAG_04992, CNAG_06237, CNAG_00554, CNAG_03858, CNAG_07668, CNAG_01386, CNAG_03250, CNAG_06415, CNAG_04354, CNAG_03915, CNAG_05296, CNAG_07604, CNAG_07339, CNA…	207	1313	2602	1.16797	0.29249	0.158864	7.21466
UP_KEYWORDS	Transmembrane helix	121	18.3891	0.677304	CNAG_06817, CNAG_07359, CNAG_01525, CNAG_05178, CNAG_01421, CNAG_02892, CNAG_04689, CNAG_02527, CNAG_04982, CNAG_01473, CNAG_01278, CNAG_00235, CNAG_02038, CNAG_00052, CNAG_00744, CNAG_01208, CNAG_04167, CNAG_04999, CNAG_07943, CNAG_06758, CNAG_04992, CNAG_06237, CNAG_00554, CNAG_03858, CNAG_07668, CNAG_01386, CNAG_03250, CNAG_06415, CNAG_04354, CNAG_03915, CNAG_05296, CNAG_07339, CNAG_07604, CNA…	658	1316	6975	0.974648	1	0.99893	99.9998
UP_KEYWORDS	Transmembrane	121	18.3891	0.691256	CNAG_06817, CNAG_07359, CNAG_01525, CNAG_05178, CNAG_01421, CNAG_02892, CNAG_04689, CNAG_02527, CNAG_04982, CNAG_01473, CNAG_01278, CNAG_00235, CNAG_02038, CNAG_00052, CNAG_00744, CNAG_01208, CNAG_04167, CNAG_04999, CNAG_07943, CNAG_06758, CNAG_04992, CNAG_06237, CNAG_00554, CNAG_03858, CNAG_07668, CNAG_01386, CNAG_03250, CNAG_06415, CNAG_04354, CNAG_03915, CNAG_05296, CNAG_07339, CNAG_07604, CNA…	658	1320	6975	0.971695	1	0.998869	99.9999
UP_KEYWORDS	Membrane	122	18.541	0.771783	CNAG_06817, CNAG_07359, CNAG_01525, CNAG_05178, CNAG_01421, CNAG_02892, CNAG_04689, CNAG_02527, CNAG_04982, CNAG_01473, CNAG_01278, CNAG_00235, CNAG_02038, CNAG_00052, CNAG_07570, CNAG_00744, CNAG_01208, CNAG_04167, CNAG_04999, CNAG_07943, CNAG_06758, CNAG_04992, CNAG_06237, CNAG_00554, CNAG_03858, CNAG_07668, CNAG_01386, CNAG_03250, CNAG_06415, CNAG_04354, CNAG_03915, CNAG_05296, CNAG_07339, CNA…	658	1356	6975	0.953715	1	0.999266	100

## Sheet: PR by Mbs1
Annotation Cluster 1	Enrichment Score: 1.5963740899478325	: ATP synthesis coupled proton transport
Category	Term	Count	%	PValue	Genes	List Total	Pop Hits	Pop Total	Fold Enrichment	Bonferroni	Benjamini	FDR
GOTERM_BP_DIRECT	GO:0015986~ATP synthesis coupled proton transport	6	1.01351	0.00161374	CNAG_07487, CNAG_01586, CNAG_06767, CNAG_02762, CNAG_01204, CNAG_02485	162	13	2186	6.22792	0.188069	0.188069	1.86068
GOTERM_CC_DIRECT	GO:0000276~mitochondrial proton-transporting ATP synthase complex, coupling factor F(o)	3	0.506757	0.0351991	CNAG_07487, CNAG_01586, CNAG_02762	212	4	2602	9.20519	0.870297	0.870297	29.8959
GOTERM_MF_DIRECT	GO:0015078~hydrogen ion transmembrane transporter activity	3	0.506757	0.286097	CNAG_07487, CNAG_01586, CNAG_02762	246	14	3243	2.82491	1	0.995448	98.2911
Annotation Cluster 2	Enrichment Score: 1.5032292079101601	: Oxidoreductase FAD/NAD(P)-binding proteins
Category	Term	Count	%	PValue	Genes	List Total	Pop Hits	Pop Total	Fold Enrichment	Bonferroni	Benjamini	FDR
INTERPRO	IPR001433:Oxidoreductase FAD/NAD(P)-binding	4	0.675676	0.0132489	CNAG_06558, CNAG_06012, CNAG_01464, CNAG_07480	423	7	5374	7.25971	0.999928	0.999928	18.2666
INTERPRO	IPR017927:Ferredoxin reductase-type FAD-binding domain	5	0.844595	0.0255077	CNAG_06558, CNAG_06012, CNAG_01464, CNAG_00876, CNAG_06976	423	15	5374	4.23483	1	0.990134	32.3464
INTERPRO	IPR017938:Riboflavin synthase-like beta-barrel	4	0.675676	0.0915084	CNAG_06558, CNAG_06012, CNAG_01464, CNAG_00876	423	14	5374	3.62985	1	0.998953	76.5755
Annotation Cluster 3	Enrichment Score: 1.1919382023467577	: Nucleotide binding
Category	Term	Count	%	PValue	Genes	List Total	Pop Hits	Pop Total	Fold Enrichment	Bonferroni	Benjamini	FDR
INTERPRO	IPR012677:Nucleotide-binding, alpha-beta plait	13	2.19595	0.0252657	CNAG_00410, CNAG_00135, CNAG_04132, CNAG_02597, CNAG_00142, CNAG_04957, CNAG_04181, CNAG_02301, CNAG_05371, CNAG_00399, CNAG_06472, CNAG_00982, CNAG_06435	423	82	5374	2.01413	1	0.997755	32.0918
GOTERM_MF_DIRECT	GO:0000166~nucleotide binding	13	2.19595	0.0590118	CNAG_00410, CNAG_00135, CNAG_04132, CNAG_02597, CNAG_00142, CNAG_04957, CNAG_04181, CNAG_02301, CNAG_05371, CNAG_00399, CNAG_06472, CNAG_00982, CNAG_06435	246	97	3243	1.76678	0.999941	0.912226	52.0231
INTERPRO	IPR000504:RNA recognition motif domain	10	1.68919	0.0767398	CNAG_04181, CNAG_00410, CNAG_05371, CNAG_02301, CNAG_00135, CNAG_02597, CNAG_00399, CNAG_04132, CNAG_06472, CNAG_06435	423	67	5374	1.89619	1	0.998241	70.1061
SMART	SM00360:RRM	7	1.18243	0.149196	CNAG_04181, CNAG_00410, CNAG_05371, CNAG_00135, CNAG_00399, CNAG_06472, CNAG_06435	118	56	1809	1.91631	1	0.97845	83.0689

## Sheet: NR by Mbs1
Annotation Cluster 1	Enrichment Score: 1.8751955479136795	: DnaJ domain
Category	Term	Count	%	PValue	Genes	List Total	Pop Hits	Pop Total	Fold Enrichment	Bonferroni	Benjamini	FDR
INTERPRO	IPR001623:DnaJ domain	8	1.25	0.00556593	CNAG_04288, CNAG_06121, CNAG_03487, CNAG_05252, CNAG_02038, CNAG_07607, CNAG_01927, CNAG_00060	490	25	5374	3.50955	0.984364	0.984364	8.1372
SMART	SM00271:DnaJ	7	1.09375	0.0131228	CNAG_06121, CNAG_03487, CNAG_05252, CNAG_02038, CNAG_07607, CNAG_01927, CNAG_00060	171	22	1809	3.36603	0.808183	0.808183	14.1663
INTERPRO	IPR018253:DnaJ domain, conserved site	5	0.78125	0.0324226	CNAG_03487, CNAG_02038, CNAG_07607, CNAG_01927, CNAG_00060	490	14	5374	3.91691	1	0.992635	39.4196
Annotation Cluster 2	Enrichment Score: 1.7510806812962838	: Mss4-like proteins
Category	Term	Count	%	PValue	Genes	List Total	Pop Hits	Pop Total	Fold Enrichment	Bonferroni	Benjamini	FDR
INTERPRO	IPR011057:Mss4-like	4	0.625	0.0121485	CNAG_04206, CNAG_00495, CNAG_04043, CNAG_02768	490	6	5374	7.31156	0.999889	0.951943	16.9615
GOTERM_MF_DIRECT	GO:0016846~carbon-sulfur lyase activity	3	0.46875	0.019723	CNAG_04206, CNAG_04043, CNAG_02768	272	3	3243	11.9228	0.957035	0.649756	21.3385
INTERPRO	IPR006913:Glutathione-dependent formaldehyde-activating enzyme/centromere protein V	3	0.46875	0.0232949	CNAG_04206, CNAG_04043, CNAG_02768	490	3	5374	10.9673	1	0.987599	30.1222
Annotation Cluster 3	Enrichment Score: 1.3555987528410924	: Structural maintenance of chromosomes protein
Category	Term	Count	%	PValue	Genes	List Total	Pop Hits	Pop Total	Fold Enrichment	Bonferroni	Benjamini	FDR
PIR_SUPERFAMILY	PIRSF005719:structural maintenance of chromosomes protein	3	0.46875	0.0193324	CNAG_03767, CNAG_01167, CNAG_03148	27	4	433	12.0278	0.336321	0.336321	13.9924
INTERPRO	IPR010935:SMCs flexible hinge	3	0.46875	0.0437964	CNAG_03767, CNAG_01167, CNAG_03148	490	4	5374	8.22551	1	0.996154	49.3893
INTERPRO	IPR024704:Structural maintenance of chromosomes protein	3	0.46875	0.0437964	CNAG_03767, CNAG_01167, CNAG_03148	490	4	5374	8.22551	1	0.996154	49.3893
SMART	SM00968:SM00968	3	0.46875	0.0463979	CNAG_03767, CNAG_01167, CNAG_03148	171	4	1809	7.93421	0.997364	0.948661	42.2702
INTERPRO	IPR003395:RecF/RecN/SMC	3	0.46875	0.0969047	CNAG_03767, CNAG_01167, CNAG_03148	490	6	5374	5.48367	1	0.997095	78.774
Annotation Cluster 4	Enrichment Score: 1.0547762139126449	: Nucleosome
Category	Term	Count	%	PValue	Genes	List Total	Pop Hits	Pop Total	Fold Enrichment	Bonferroni	Benjamini	FDR
GOTERM_CC_DIRECT	GO:0000786~nucleosome	4	0.625	0.0387021	CNAG_05221, CNAG_01648, CNAG_07807, CNAG_00063	207	10	2602	5.02802	0.866415	0.634508	31.7396
UP_KEYWORDS	Chromosome	4	0.625	0.0901847	CNAG_05221, CNAG_01648, CNAG_07807, CNAG_00063	640	12	6975	3.63281	0.999951	0.86259	65.3083
UP_KEYWORDS	Nucleosome core	3	0.46875	0.129226	CNAG_05221, CNAG_01648, CNAG_07807	640	7	6975	4.67076	1	0.911214	78.7741
INTERPRO	IPR009072:Histone-fold	5	0.78125	0.133868	CNAG_05221, CNAG_01648, CNAG_07807, CNAG_07813, CNAG_00063	490	22	5374	2.49258	1	0.99739	88.757
Annotation Cluster 5	Enrichment Score: 0.9732892354695147	: Glutathione S-transferase
Category	Term	Count	%	PValue	Genes	List Total	Pop Hits	Pop Total	Fold Enrichment	Bonferroni	Benjamini	FDR
INTERPRO	IPR004045:Glutathione S-transferase, N-terminal	4	0.625	0.05538	CNAG_06238, CNAG_02263, CNAG_00921, CNAG_00139	490	10	5374	4.38694	1	0.995036	57.9514
INTERPRO	IPR012336:Thioredoxin-like fold	9	1.40625	0.0725307	CNAG_01005, CNAG_04128, CNAG_06238, CNAG_02263, CNAG_01417, CNAG_00921, CNAG_06494, CNAG_00139, CNAG_02854	490	49	5374	2.01441	1	0.990671	68.1767
INTERPRO	IPR010987:Glutathione S-transferase, C-terminal-like	3	0.46875	0.299404	CNAG_06238, CNAG_02263, CNAG_00921	490	12	5374	2.74184	1	0.999893	99.5532
Annotation Cluster 6	Enrichment Score: 0.954220183230887	: Nucleic acid-binding
Category	Term	Count	%	PValue	Genes	List Total	Pop Hits	Pop Total	Fold Enrichment	Bonferroni	Benjamini	FDR
INTERPRO	IPR012340:Nucleic acid-binding, OB-fold	9	1.40625	0.0531462	CNAG_03962, CNAG_07573, CNAG_03345, CNAG_01291, CNAG_04278, CNAG_01144, CNAG_03341, CNAG_04052, CNAG_01316	490	46	5374	2.14579	1	0.997009	56.4137
GOTERM_CC_DIRECT	GO:0042555~MCM complex	3	0.46875	0.0756647	CNAG_03962, CNAG_03341, CNAG_04052	207	6	2602	6.28502	0.981916	0.633287	53.2872
GOTERM_MF_DIRECT	GO:0003678~DNA helicase activity	3	0.46875	0.0833434	CNAG_03962, CNAG_03341, CNAG_04052	272	6	3243	5.9614	0.999999	0.898894	64.9546
INTERPRO	IPR001208:Mini-chromosome maintenance, DNA-dependent ATPase	3	0.46875	0.0969047	CNAG_03962, CNAG_03341, CNAG_04052	490	6	5374	5.48367	1	0.997095	78.774
SMART	SM00350:MCM	3	0.46875	0.10233	CNAG_03962, CNAG_03341, CNAG_04052	171	6	1809	5.28947	0.999999	0.988869	71.3029
GOTERM_BP_DIRECT	GO:0006270~DNA replication initiation	3	0.46875	0.135898	CNAG_03962, CNAG_03341, CNAG_04052	181	8	2186	4.52901	1	0.901605	81.6201
UP_KEYWORDS	Helicase	8	1.25	0.463089	CNAG_03962, CNAG_01531, CNAG_03637, CNAG_01975, CNAG_04026, CNAG_03341, CNAG_04052, CNAG_00741	640	70	6975	1.24554	1	0.983116	99.9057
Annotation Cluster 7	Enrichment Score: 0.6729181482343571	: ATP binding
Category	Term	Count	%	PValue	Genes	List Total	Pop Hits	Pop Total	Fold Enrichment	Bonferroni	Benjamini	FDR
GOTERM_MF_DIRECT	GO:0005524~ATP binding	48	7.5	0.0524163	CNAG_06432, CNAG_06728, CNAG_01975, CNAG_04821, CNAG_05216, CNAG_03453, CNAG_04272, CNAG_05393, CNAG_05374, CNAG_07599, CNAG_00299, CNAG_03767, CNAG_03341, CNAG_01916, CNAG_05592, CNAG_02847, CNAG_07552, CNAG_03684, CNAG_01292, CNAG_03962, CNAG_01531, CNAG_07573, CNAG_02531, CNAG_02195, CNAG_04026, CNAG_03167, CNAG_02194, CNAG_03148, CNAG_02389, CNAG_02264, CNAG_04696, CNAG_00741, CNAG_02073, CNA…	272	449	3243	1.2746	0.999798	0.880768	47.7283
INTERPRO	IPR027417:P-loop containing nucleoside triphosphate hydrolase	37	5.78125	0.145232	CNAG_06728, CNAG_01975, CNAG_02116, CNAG_03453, CNAG_05998, CNAG_06032, CNAG_05393, CNAG_05374, CNAG_00299, CNAG_03767, CNAG_07321, CNAG_03341, CNAG_01916, CNAG_02847, CNAG_07552, CNAG_03684, CNAG_01292, CNAG_03962, CNAG_01531, CNAG_02196, CNAG_02195, CNAG_04026, CNAG_03148, CNAG_02264, CNAG_04696, CNAG_03546, CNAG_00741, CNAG_00720, CNAG_06533, CNAG_04174, CNAG_04098, CNAG_02771, CNAG_01167, CNA…	490	331	5374	1.22596	1	0.997873	90.8027
UP_KEYWORDS	Nucleotide-binding	32	5	0.417871	CNAG_06432, CNAG_06728, CNAG_03637, CNAG_01975, CNAG_06914, CNAG_04821, CNAG_05216, CNAG_02116, CNAG_03453, CNAG_04272, CNAG_06032, CNAG_03341, CNAG_01916, CNAG_05592, CNAG_03684, CNAG_03962, CNAG_01531, CNAG_02196, CNAG_07573, CNAG_02531, CNAG_04026, CNAG_00920, CNAG_01840, CNAG_02194, CNAG_00741, CNAG_00720, CNAG_06533, CNAG_04098, CNAG_04278, CNAG_04052, CNAG_06335, CNAG_07909	640	322	6975	1.08307	1	0.98735	99.7667
UP_KEYWORDS	ATP-binding	25	3.90625	0.639376	CNAG_06432, CNAG_06728, CNAG_03637, CNAG_01975, CNAG_05216, CNAG_04821, CNAG_03453, CNAG_04272, CNAG_03341, CNAG_05592, CNAG_03684, CNAG_03962, CNAG_01531, CNAG_07573, CNAG_02531, CNAG_04026, CNAG_02194, CNAG_00741, CNAG_00720, CNAG_06533, CNAG_04098, CNAG_04278, CNAG_04052, CNAG_06335, CNAG_07909	640	276	6975	0.987177	1	0.990497	99.9989
Annotation Cluster 8	Enrichment Score: 0.6550978357622356	: Src homology-3 domain
Category	Term	Count	%	PValue	Genes	List Total	Pop Hits	Pop Total	Fold Enrichment	Bonferroni	Benjamini	FDR
INTERPRO	IPR001452:Src homology-3 domain	5	0.78125	0.151097	CNAG_01233, CNAG_06160, CNAG_05889, CNAG_01261, CNAG_01183	490	23	5374	2.38421	1	0.997007	91.7169
SMART	SM00326:SH3	5	0.78125	0.163541	CNAG_01233, CNAG_06160, CNAG_05889, CNAG_01261, CNAG_01183	171	23	1809	2.29977	1	0.996229	87.3193
UP_KEYWORDS	SH3 domain	3	0.46875	0.438355	CNAG_01233, CNAG_05889, CNAG_01183	640	16	6975	2.04346	1	0.982371	99.8438
Annotation Cluster 9	Enrichment Score: 0.6314356282156927	: ATPase
Category	Term	Count	%	PValue	Genes	List Total	Pop Hits	Pop Total	Fold Enrichment	Bonferroni	Benjamini	FDR
INTERPRO	IPR003593:AAA+ ATPase domain	12	1.875	0.182831	CNAG_03684, CNAG_06533, CNAG_00720, CNAG_05393, CNAG_05374, CNAG_04174, CNAG_04098, CNAG_07321, CNAG_02195, CNAG_02264, CNAG_04696, CNAG_07909	490	89	5374	1.47874	1	0.998103	95.3593
SMART	SM00382:AAA	12	1.875	0.197531	CNAG_03684, CNAG_06533, CNAG_00720, CNAG_05393, CNAG_05374, CNAG_04174, CNAG_04098, CNAG_07321, CNAG_02195, CNAG_02264, CNAG_04696, CNAG_07909	171	88	1809	1.44258	1	0.99592	92.1513
INTERPRO	IPR003959:ATPase, AAA-type, core	5	0.78125	0.35319	CNAG_05393, CNAG_05374, CNAG_04174, CNAG_02195, CNAG_04696	490	33	5374	1.66172	1	0.999961	99.8674
Annotation Cluster 10	Enrichment Score: 0.6053997403384582	: Microtubule motor activity
Category	Term	Count	%	PValue	Genes	List Total	Pop Hits	Pop Total	Fold Enrichment	Bonferroni	Benjamini	FDR
INTERPRO	IPR001752:Kinesin, motor domain	3	0.46875	0.229172	CNAG_06728, CNAG_06335, CNAG_03453	490	10	5374	3.2902	1	0.99924	98.09
SMART	SM00129:KISc	3	0.46875	0.240486	CNAG_06728, CNAG_06335, CNAG_03453	171	10	1809	3.17368	1	0.996755	95.8457
GOTERM_BP_DIRECT	GO:0007018~microtubule-based movement	3	0.46875	0.259344	CNAG_06728, CNAG_06335, CNAG_03453	181	12	2186	3.01934	1	0.968763	96.9244
GOTERM_MF_DIRECT	GO:0003777~microtubule motor activity	3	0.46875	0.265017	CNAG_06728, CNAG_06335, CNAG_03453	272	12	3243	2.9807	1	0.9763	97.5522
Annotation Cluster 11	Enrichment Score: 0.5804788172663077	: Plecstrin homology domain
Category	Term	Count	%	PValue	Genes	List Total	Pop Hits	Pop Total	Fold Enrichment	Bonferroni	Benjamini	FDR
INTERPRO	IPR001849:Pleckstrin homology domain	5	0.78125	0.169114	CNAG_02943, CNAG_06928, CNAG_06902, CNAG_02834, CNAG_03680	490	24	5374	2.28486	1	0.997523	94.0225
SMART	SM00233:PH	4	0.625	0.288529	CNAG_02943, CNAG_06928, CNAG_02834, CNAG_03680	171	20	1809	2.11579	1	0.997709	98.0487
INTERPRO	IPR011993:Pleckstrin homology-like domain	6	0.9375	0.371703	CNAG_02943, CNAG_00777, CNAG_06928, CNAG_06902, CNAG_02834, CNAG_03680	490	44	5374	1.49555	1	0.999972	99.9147
Annotation Cluster 12	Enrichment Score: 0.5045176114504543	: EF-hand domain
Category	Term	Count	%	PValue	Genes	List Total	Pop Hits	Pop Total	Fold Enrichment	Bonferroni	Benjamini	FDR
GOTERM_MF_DIRECT	GO:0005509~calcium ion binding	6	0.9375	0.123507	CNAG_02186, CNAG_00808, CNAG_03308, CNAG_03370, CNAG_02189, CNAG_03785	272	32	3243	2.23552	1	0.925991	79.5741
SMART	SM00054:EFh	3	0.46875	0.349155	CNAG_02186, CNAG_00808, CNAG_03370	171	13	1809	2.4413	1	0.998782	99.3033
INTERPRO	IPR011992:EF-hand-like domain	4	0.625	0.400788	CNAG_02186, CNAG_00808, CNAG_03370, CNAG_04751	490	25	5374	1.75478	1	0.999987	99.9585
INTERPRO	IPR002048:EF-hand domain	3	0.46875	0.555016	CNAG_02186, CNAG_00808, CNAG_03370	490	20	5374	1.6451	1	1	99.9996

## Sheet: PR by Usv101
Annotation Cluster 1	Enrichment Score: 2.851227922306102	: Intracellular ribonucleoprotein complex
Category	Term	Count	%	PValue	Genes	List Total	Pop Hits	Pop Total	Fold Enrichment	Bonferroni	Benjamini	FDR
GOTERM_CC_DIRECT	GO:0030529~intracellular ribonucleoprotein complex	8	1.39616	0.000325232	CNAG_02454, CNAG_02301, CNAG_01437, CNAG_03435, CNAG_01439, CNAG_05228, CNAG_04840, CNAG_00140	214	18	2602	5.40395	0.0209216	0.0209216	0.330981
GOTERM_CC_DIRECT	GO:0019013~viral nucleocapsid	9	1.57068	0.000563335	CNAG_03814, CNAG_04494, CNAG_02454, CNAG_03435, CNAG_01439, CNAG_05228, CNAG_04840, CNAG_04465, CNAG_00140	214	25	2602	4.3772	0.0359644	0.0181469	0.572665
UP_KEYWORDS	Viral nucleoprotein	9	1.57068	0.000599876	CNAG_03814, CNAG_04494, CNAG_02454, CNAG_03435, CNAG_01439, CNAG_05228, CNAG_04840, CNAG_04465, CNAG_00140	573	25	6975	4.3822	0.0621882	0.0621882	0.67223
UP_KEYWORDS	Virion	9	1.57068	0.000599876	CNAG_03814, CNAG_04494, CNAG_02454, CNAG_03435, CNAG_01439, CNAG_05228, CNAG_04840, CNAG_04465, CNAG_00140	573	25	6975	4.3822	0.0621882	0.0621882	0.67223
UP_KEYWORDS	Ribonucleoprotein	18	3.14136	0.0840964	CNAG_03814, CNAG_04494, CNAG_02454, CNAG_05228, CNAG_04840, CNAG_00109, CNAG_02813, CNAG_01974, CNAG_04332, CNAG_03810, CNAG_05240, CNAG_01437, CNAG_03435, CNAG_01439, CNAG_04465, CNAG_00140, CNAG_01590, CNAG_01650	573	145	6975	1.5111	0.999917	0.904615	62.7464
Annotation Cluster 2	Enrichment Score: 2.342762186339396	: ATP synthesis coupled proton transport
Category	Term	Count	%	PValue	Genes	List Total	Pop Hits	Pop Total	Fold Enrichment	Bonferroni	Benjamini	FDR
GOTERM_BP_DIRECT	GO:0015986~ATP synthesis coupled proton transport	7	1.22164	0.00017346	CNAG_07487, CNAG_02961, CNAG_01586, CNAG_06767, CNAG_02762, CNAG_01204, CNAG_02485	164	13	2186	7.1773	0.0204319	0.0204319	0.198639
GOTERM_MF_DIRECT	GO:0015078~hydrogen ion transmembrane transporter activity	5	0.8726	0.0150743	CNAG_07487, CNAG_02961, CNAG_01586, CNAG_02762, CNAG_05162	236	14	3243	4.90769	0.892771	0.42776	16.5354
GOTERM_CC_DIRECT	GO:0000276~mitochondrial proton-transporting ATP synthase complex, coupling factor F(o)	3	0.52356	0.0358326	CNAG_07487, CNAG_01586, CNAG_02762	214	4	2602	9.11916	0.906694	0.32653	31.0582
Annotation Cluster 3	Enrichment Score: 1.899789439561657	: Proteasome
Category	Term	Count	%	PValue	Genes	List Total	Pop Hits	Pop Total	Fold Enrichment	Bonferroni	Benjamini	FDR
SMART	SM00948:SM00948	5	0.8726	0.000666931	CNAG_05269, CNAG_05475, CNAG_04071, CNAG_03941, CNAG_01035	127	7	1809	10.1744	0.0620389	0.0620389	0.732108
INTERPRO	IPR000426:Proteasome, alpha-subunit, N-terminal domain	5	0.8726	0.00106416	CNAG_05269, CNAG_05475, CNAG_04071, CNAG_03941, CNAG_01035	421	7	5374	9.11775	0.518286	0.518286	1.58858
INTERPRO	IPR023332:Proteasome A-type subunit	5	0.8726	0.00106416	CNAG_05269, CNAG_05475, CNAG_04071, CNAG_03941, CNAG_01035	421	7	5374	9.11775	0.518286	0.518286	1.58858
GOTERM_CC_DIRECT	GO:0019773~proteasome core complex, alpha-subunit complex	5	0.8726	0.00125493	CNAG_05269, CNAG_05475, CNAG_04071, CNAG_03941, CNAG_01035	214	7	2602	8.68491	0.0783792	0.0201986	1.27167
GOTERM_MF_DIRECT	GO:0004298~threonine-type endopeptidase activity	6	1.04712	0.00222783	CNAG_05269, CNAG_05475, CNAG_04071, CNAG_03941, CNAG_02725, CNAG_01035	236	14	3243	5.88923	0.279534	0.151197	2.61915
INTERPRO	IPR001353:Proteasome, subunit alpha/beta	6	1.04712	0.00315087	CNAG_05269, CNAG_05475, CNAG_04071, CNAG_03941, CNAG_02725, CNAG_01035	421	14	5374	5.47065	0.885239	0.514043	4.63545
UP_KEYWORDS	Proteasome	8	1.39616	0.0111229	CNAG_05269, CNAG_06361, CNAG_05475, CNAG_04071, CNAG_03941, CNAG_07426, CNAG_02725, CNAG_01035	573	31	6975	3.14136	0.697847	0.450315	11.8146
UP_KEYWORDS	Threonine protease	5	0.8726	0.0130037	CNAG_05269, CNAG_05475, CNAG_04071, CNAG_03941, CNAG_01035	573	12	6975	5.07199	0.753532	0.37302	13.6817
GOTERM_BP_DIRECT	GO:0006511~ubiquitin-dependent protein catabolic process	6	1.04712	0.0675265	CNAG_05269, CNAG_06920, CNAG_04071, CNAG_03941, CNAG_00455, CNAG_01035	164	30	2186	2.66585	0.999756	0.984391	55.128
UP_KEYWORDS	Protease	8	1.39616	0.391254	CNAG_05269, CNAG_05475, CNAG_04071, CNAG_03941, CNAG_02239, CNAG_04906, CNAG_01035, CNAG_04056	573	73	6975	1.334	1	0.991999	99.6225
UP_KEYWORDS	Cytoplasm	8	1.39616	0.768949	CNAG_05269, CNAG_05475, CNAG_04071, CNAG_03941, CNAG_04136, CNAG_02007, CNAG_01035, CNAG_05240	573	105	6975	0.92745	1	0.997593	100
GOTERM_CC_DIRECT	GO:0005737~cytoplasm	12	2.09424	0.815424	CNAG_06441, CNAG_05269, CNAG_04896, CNAG_05475, CNAG_04071, CNAG_02545, CNAG_03941, CNAG_04136, CNAG_02400, CNAG_02239, CNAG_04906, CNAG_01035	214	166	2602	0.878955	1	0.999983	100
Annotation Cluster 4	Enrichment Score: 1.7523584471091975	: Nucleotide binding
Category	Term	Count	%	PValue	Genes	List Total	Pop Hits	Pop Total	Fold Enrichment	Bonferroni	Benjamini	FDR
INTERPRO	IPR012677:Nucleotide-binding, alpha-beta plait	15	2.6178	0.00406576	CNAG_04960, CNAG_00410, CNAG_00135, CNAG_04132, CNAG_00142, CNAG_04957, CNAG_04181, CNAG_02301, CNAG_05371, CNAG_06472, CNAG_00982, CNAG_00140, CNAG_06474, CNAG_06716, CNAG_06435	421	82	5374	2.33503	0.938873	0.502768	5.94335
GOTERM_MF_DIRECT	GO:0000166~nucleotide binding	15	2.6178	0.00912454	CNAG_04960, CNAG_00410, CNAG_00135, CNAG_04132, CNAG_00142, CNAG_04957, CNAG_04181, CNAG_02301, CNAG_05371, CNAG_06472, CNAG_00982, CNAG_00140, CNAG_06474, CNAG_06716, CNAG_06435	236	97	3243	2.12498	0.740101	0.361833	10.3341
SMART	SM00360:RRM	10	1.7452	0.0133142	CNAG_04181, CNAG_04960, CNAG_00410, CNAG_05371, CNAG_00135, CNAG_06472, CNAG_00140, CNAG_06474, CNAG_06716, CNAG_06435	127	56	1809	2.54359	0.723833	0.474484	13.7247
INTERPRO	IPR000504:RNA recognition motif domain	12	2.09424	0.0137953	CNAG_04181, CNAG_04960, CNAG_00410, CNAG_05371, CNAG_02301, CNAG_00135, CNAG_04132, CNAG_06472, CNAG_00140, CNAG_06474, CNAG_06716, CNAG_06435	421	67	5374	2.28624	0.999927	0.743686	18.8543
GOTERM_MF_DIRECT	GO:0003676~nucleic acid binding	16	2.79232	0.253985	CNAG_03665, CNAG_03055, CNAG_04960, CNAG_00410, CNAG_00135, CNAG_03129, CNAG_00464, CNAG_07609, CNAG_04181, CNAG_02960, CNAG_05371, CNAG_06472, CNAG_00140, CNAG_06474, CNAG_06435, CNAG_05786	236	171	3243	1.28576	1	0.986529	96.9401
Annotation Cluster 5	Enrichment Score: 1.5358174408817147	: Ribonucleoprotein LSM domain
Category	Term	Count	%	PValue	Genes	List Total	Pop Hits	Pop Total	Fold Enrichment	Bonferroni	Benjamini	FDR
SMART	SM00651:Sm	5	0.8726	0.016774	CNAG_03814, CNAG_04840, CNAG_01666, CNAG_06426, CNAG_02901	127	15	1809	4.74803	0.802884	0.418021	16.9988
INTERPRO	IPR001163:Ribonucleoprotein LSM domain	5	0.8726	0.0314702	CNAG_03814, CNAG_04840, CNAG_01666, CNAG_06426, CNAG_02901	421	16	5374	3.98901	1	0.88848	38.1782
INTERPRO	IPR010920:Like-Sm (LSM) domain	5	0.8726	0.0467748	CNAG_03814, CNAG_04840, CNAG_01666, CNAG_06426, CNAG_02901	421	18	5374	3.54579	1	0.949585	51.3476
Annotation Cluster 6	Enrichment Score: 1.3116155822242306	: Ferredoxin reductase
Category	Term	Count	%	PValue	Genes	List Total	Pop Hits	Pop Total	Fold Enrichment	Bonferroni	Benjamini	FDR
INTERPRO	IPR017927:Ferredoxin reductase-type FAD-binding domain	6	1.04712	0.00442714	CNAG_06012, CNAG_07334, CNAG_03498, CNAG_01464, CNAG_00876, CNAG_06976	421	15	5374	5.10594	0.952345	0.455971	6.45534
INTERPRO	IPR013121:Ferric reductase, NAD binding	4	0.69808	0.0197236	CNAG_07334, CNAG_03498, CNAG_00876, CNAG_06976	421	8	5374	6.38242	0.999999	0.818808	25.8888
INTERPRO	IPR013112:FAD-binding 8	4	0.69808	0.0197236	CNAG_07334, CNAG_03498, CNAG_00876, CNAG_06976	421	8	5374	6.38242	0.999999	0.818808	25.8888
INTERPRO	IPR017938:Riboflavin synthase-like beta-barrel	4	0.69808	0.0904917	CNAG_06012, CNAG_03498, CNAG_01464, CNAG_00876	421	14	5374	3.6471	1	0.993297	75.9863
INTERPRO	IPR013130:Ferric reductase transmembrane component-like domain	3	0.52356	0.0984256	CNAG_07334, CNAG_03498, CNAG_00876	421	7	5374	5.47065	1	0.993762	78.951
UP_KEYWORDS	Oxidoreductase	11	1.91972	0.880026	CNAG_02958, CNAG_06012, CNAG_07334, CNAG_03498, CNAG_01464, CNAG_00876, CNAG_06374, CNAG_04687, CNAG_06976, CNAG_00993, CNAG_06168	573	165	6975	0.811518	1	0.999167	100
Annotation Cluster 7	Enrichment Score: 0.5848711986403377	: Cyclophilin-type peptidyl-prolyl cis-trans isomerase
Category	Term	Count	%	PValue	Genes	List Total	Pop Hits	Pop Total	Fold Enrichment	Bonferroni	Benjamini	FDR
INTERPRO	IPR024936:Cyclophilin-type peptidyl-prolyl cis-trans isomerase	4	0.69808	0.0904917	CNAG_00135, CNAG_04823, CNAG_06927, CNAG_03681	421	14	5374	3.6471	1	0.993297	75.9863
INTERPRO	IPR020892:Cyclophilin-type peptidyl-prolyl cis-trans isomerase, conserved site	3	0.52356	0.12466	CNAG_04823, CNAG_06927, CNAG_03681	421	8	5374	4.78682	1	0.997732	86.4994
GOTERM_MF_DIRECT	GO:0003755~peptidyl-prolyl cis-trans isomerase activity	4	0.69808	0.154568	CNAG_00135, CNAG_04823, CNAG_06927, CNAG_03681	236	19	3243	2.89295	1	0.983653	86.4405
INTERPRO	IPR002130:Cyclophilin-like peptidyl-prolyl cis-trans isomerase domain	3	0.52356	0.270144	CNAG_04823, CNAG_06927, CNAG_03681	421	13	5374	2.94573	1	0.99998	99.1228
UP_KEYWORDS	Rotamase	3	0.52356	0.441177	CNAG_04823, CNAG_06927, CNAG_03681	573	18	6975	2.0288	1	0.988293	99.8557
UP_KEYWORDS	Isomerase	5	0.8726	0.611554	CNAG_04136, CNAG_04823, CNAG_06927, CNAG_03681, CNAG_07859	573	51	6975	1.19341	1	0.996379	99.9976
GOTERM_BP_DIRECT	GO:0006457~protein folding	4	0.69808	0.633585	CNAG_00135, CNAG_04823, CNAG_06927, CNAG_03681	164	43	2186	1.23993	1	0.999898	99.999

[truncated: 1 more sheets: NR by Usv101]
